# Supplementary material for: Machine Learning Identifies Robust Matrisome Markers and Regulatory Mechanisms in Cancer
Source: Int J Mol Sci. 2020 Nov 22;21(22):8837. doi: 10.3390/ijms21228837 (PMC7700160; doi:10.3390/ijms21228837)
Supplement: Supplementary file 1 [file ijms-21-08837-s001.zip]

Archive with 2 entries (2 files):
- supps/ijms-996826_Supplementary Figures.pdf
- supps/ijms-996826_Supplementary Tables.xlsx
