# Supplementary material for: Machine Learning Identifies Robust Matrisome Markers and Regulatory Mechanisms in Cancer
Source: Int J Mol Sci. 2020 Nov 22;21(22):8837. doi: 10.3390/ijms21228837 (PMC7700160; doi:10.3390/ijms21228837)
Supplement: Supplementary file 1 [file ijms-21-08837-s001.zip › supps/ijms-996826_Supplementary Tables.xlsx]

## Sheet: Supplementary Table 1
Supplementary Table 1. Matrisome landmarks and their regulators.
Tumor type	Tumor subtype	Landmark matrisome gene	regulator	AUC	attribute	selector	Division	Category	survival p.value	prognostic indicator
ACC	ACC.CIMP-high	SEMA6B	GP2_Immune.Tcell.Bcell	0.931	single	RFR	Matrisome-associated	ECM-affiliated Proteins	n.s.	not prognostic
ACC	ACC.CIMP-high	SEMA6B	NFE2	0.866	single	RFR	Matrisome-associated	ECM-affiliated Proteins	n.s.	not prognostic
ACC	ACC.CIMP-high	WNT1	GP16_Protein_kinase_signailng_.MAPKs.	0.941	single	sPCR	Matrisome-associated	Secreted Factors	n.s.	not prognostic
ACC	ACC.CIMP-high	WNT1	HER2_AMPLIFIED	0.971	single	RFR	Matrisome-associated	Secreted Factors	n.s.	not prognostic
ACC	ACC.CIMP-high	WNT1	GP6_Squamous_differentiation.development	0.897	single	RFR	Matrisome-associated	Secreted Factors	n.s.	not prognostic
ACC	ACC.CIMP-high	WNT1	GP20_TAL1.Leukemia.erythropoiesis	0.811	single	RFR	Matrisome-associated	Secreted Factors	n.s.	not prognostic
ACC	ACC.CIMP-intermediate	CLEC4M	GP16_Protein_kinase_signailng_.MAPKs.	0.882	single	sPCR	Matrisome-associated	ECM-affiliated Proteins	n.s.	not prognostic
ACC	ACC.CIMP-intermediate	CLEC4M	HER2_AMPLIFIED	0.955	single	RFR	Matrisome-associated	ECM-affiliated Proteins	n.s.	not prognostic
ACC	ACC.CIMP-intermediate	CLEC4M	GP8_FOXO.stemness	0.841	single	RFR	Matrisome-associated	ECM-affiliated Proteins	n.s.	not prognostic
ACC	ACC.CIMP-intermediate	CLEC4M	GP9_Cell.cell_adhesion	0.914	single	RFR	Matrisome-associated	ECM-affiliated Proteins	n.s.	not prognostic
ACC	ACC.CIMP-intermediate	CLEC4M	GP17_Basal_signaling	0.899	single	RFR	Matrisome-associated	ECM-affiliated Proteins	n.s.	not prognostic
ACC	ACC.CIMP-low	EDA	HER2_AMPLIFIED	0.940	single	sPCR	Matrisome-associated	Secreted Factors	n.s.	not prognostic
ACC	ACC.CIMP-low	EDA	GP6_Squamous_differentiation.development	0.838	single	sPCR	Matrisome-associated	Secreted Factors	n.s.	not prognostic
ACC	ACC.CIMP-low	EDA	GP19_1Q_amplicon	0.895	single	sPCR	Matrisome-associated	Secreted Factors	n.s.	not prognostic
ACC	ACC.CIMP-low	WFIKKN2	GP3_Tumor_suppressing_miRNA_targets	0.843	single	sPCR	Matrisome-associated	Secreted Factors	n.s.	not prognostic
LAML	AML.3	IL12B	RESPONSE_TO_ANDROGEN	0.983	single	RFR	Matrisome-associated	Secreted Factors	n.s.	not prognostic
LAML	AML.3	IL12B	IGF1R_PATHWAY	0.905	single	RFR	Matrisome-associated	Secreted Factors	n.s.	not prognostic
LAML	AML.3	IL12B	SPI1	0.921	single	RFR	Matrisome-associated	Secreted Factors	n.s.	not prognostic
LAML	AML.4	SERPINB10	GP8_FOXO.stemness	0.982	single	RFR	Matrisome-associated	ECM Regulators	n.s.	not prognostic
LAML	AML.4	SERPINB10	GP18_Vesicle.EPR_membrane_coat	0.996	single	RFR	Matrisome-associated	ECM Regulators	n.s.	not prognostic
LAML	AML.4	SERPINB10	HER2_AMPLIFIED	0.935	single	RFR	Matrisome-associated	ECM Regulators	n.s.	not prognostic
LAML	AML.4	SERPINB10	BRCA_ATR_PATHWAY	0.961	single	RFR	Matrisome-associated	ECM Regulators	n.s.	not prognostic
LAML	AML.4	SERPINB10	GP13_Neural_signailng	0.994	single	RFR	Matrisome-associated	ECM Regulators	n.s.	not prognostic
LAML	AML.5	CLEC4G	GP6_Squamous_differentiation.development	0.939	single	RFR	Matrisome-associated	ECM-affiliated Proteins	0.024	age-dependent
LAML	AML.5	CLEC4G	GP17_Basal_signaling	0.969	single	sPCR	Matrisome-associated	ECM-affiliated Proteins	0.024	age-dependent
LAML	AML.6	LGALS9	TFEC	0.969	single	RFR	Matrisome-associated	ECM-affiliated Proteins	n.s.	not prognostic
LAML	AML.6	LGALS9	GP3_Tumor_suppressing_miRNA_targets	0.876	single	RFR	Matrisome-associated	ECM-affiliated Proteins	n.s.	not prognostic
LAML	AML.6	PLXND1	BRCA_ATR_PATHWAY	0.945	single	RFR	Matrisome-associated	ECM-affiliated Proteins	n.s.	not prognostic
LAML	AML.7	SERPINB10	GP19_1Q_amplicon	0.910	single	RFR	Matrisome-associated	ECM Regulators	n.s.	not prognostic
LAML	AML.7	SERPINB10	GP16_Protein_kinase_signailng_.MAPKs.	0.908	single	RFR	Matrisome-associated	ECM Regulators	n.s.	not prognostic
LAML	AML.7	SERPINB10	VEGF_PATHWAY	0.956	single	RFR	Matrisome-associated	ECM Regulators	n.s.	not prognostic
LAML	AML.7	SERPINB10	GP9_Cell.cell_adhesion	0.990	single	RFR	Matrisome-associated	ECM Regulators	n.s.	not prognostic
BLCA	BLCA.1	ADAM10	NR3C1	0.842	single	RFR	Matrisome-associated	ECM Regulators	n.s.	not prognostic
BLCA	BLCA.1	ADAM10	ELF3	0.888	single	RFR	Matrisome-associated	ECM Regulators	n.s.	not prognostic
BLCA	BLCA.1	ADAM10	ALK_PATHWAY	0.821	single	RFR	Matrisome-associated	ECM Regulators	n.s.	not prognostic
BLCA	BLCA.1	ADAM10	NR2F6	0.823	single	sPCR	Matrisome-associated	ECM Regulators	n.s.	not prognostic
BLCA	BLCA.1	CSTL1	GP8_FOXO.stemness	0.823	common	both	Matrisome-associated	ECM Regulators	n.s.	not prognostic
BLCA	BLCA.1	CSTL1	GP13_Neural_signailng	0.880	single	RFR	Matrisome-associated	ECM Regulators	n.s.	not prognostic
BLCA	BLCA.1	PLXNB2	TEAD3	0.952	single	RFR	Matrisome-associated	ECM-affiliated Proteins	n.s.	not prognostic
BLCA	BLCA.1	PLXNB2	PI3K_CASCADE	0.871	single	RFR	Matrisome-associated	ECM-affiliated Proteins	n.s.	not prognostic
BLCA	BLCA.1	PLXNB2	EWSR1	0.830	single	RFR	Matrisome-associated	ECM-affiliated Proteins	n.s.	not prognostic
BLCA	BLCA.2	ADAM10	HER2_AMPLIFIED	0.827	single	RFR	Matrisome-associated	ECM Regulators	n.s.	not prognostic
BLCA	BLCA.2	HPSE2	GP6_Squamous_differentiation.development	0.858	common	both	Matrisome-associated	ECM Regulators	n.s.	not prognostic
BLCA	BLCA.3	ADAM2	GP1_Proliferation.DNA_repair	0.827	single	RFR	Matrisome-associated	ECM Regulators	n.s.	not prognostic
BLCA	BLCA.3	ADAM2	PI3K_CASCADE	0.884	single	RFR	Matrisome-associated	ECM Regulators	n.s.	not prognostic
BLCA	BLCA.3	ADAM2	GP13_Neural_signailng	0.804	single	RFR	Matrisome-associated	ECM Regulators	n.s.	not prognostic
BLCA	BLCA.3	ADAM2	GP7_Estrogen_signaling	0.862	single	RFR	Matrisome-associated	ECM Regulators	n.s.	not prognostic
BLCA	BLCA.3	ADAM2	ALK_PATHWAY	0.827	single	RFR	Matrisome-associated	ECM Regulators	n.s.	not prognostic
BLCA	BLCA.3	IFNK	PI3K_CASCADE	0.884	single	RFR	Matrisome-associated	Secreted Factors	n.s.	not prognostic
BLCA	BLCA.3	IFNK	ALK_PATHWAY	0.827	single	sPCR	Matrisome-associated	Secreted Factors	n.s.	not prognostic
BLCA	BLCA.3	PLAT	RARG	0.821	single	sPCR	Matrisome-associated	ECM Regulators	n.s.	not prognostic
BLCA	BLCA.3	PLAT	SOX15	0.870	single	sPCR	Matrisome-associated	ECM Regulators	n.s.	not prognostic
BLCA	BLCA.3	PLAU	hsa.miR.193b.3p	0.816	single	RFR	Matrisome-associated	ECM Regulators	n.s.	not prognostic
BLCA	BLCA.3	SERPINB9	PITX1	0.879	single	RFR	Matrisome-associated	ECM Regulators	n.s.	not prognostic
BLCA	BLCA.3	SERPINB9	ALK_PATHWAY	0.827	single	RFR	Matrisome-associated	ECM Regulators	n.s.	not prognostic
BLCA	BLCA.3	TGM1	GP17_Basal_signaling	0.849	single	RFR	Matrisome-associated	ECM Regulators	n.s.	not prognostic
BLCA	BLCA.3	TGM1	GP6_Squamous_differentiation.development	0.941	common	both	Matrisome-associated	ECM Regulators	n.s.	not prognostic
BLCA	BLCA.4	THBS3	BRCA_ATR_PATHWAY	0.809	single	RFR	Core matrisome	ECM Glycoproteins	n.s.	not prognostic
BLCA	BLCA.4	TMPRSS15	BRCA_ATR_PATHWAY	0.809	single	RFR	Matrisome-associated	ECM Regulators	0.026	age-independent
BRCA	BRCA.Basal	A2ML1	GP17_Basal_signaling	0.962	common	both	Matrisome-associated	ECM Regulators	n.s.	not prognostic
BRCA	BRCA.Basal	A2ML1	GP19_1Q_amplicon	0.872	single	RFR	Matrisome-associated	ECM Regulators	n.s.	not prognostic
BRCA	BRCA.Basal	COL9A3	GP17_Basal_signaling	0.962	common	both	Core matrisome	Collagens	n.s.	not prognostic
BRCA	BRCA.Basal	GPC2	TFAP2A	0.806	single	sPCR	Matrisome-associated	ECM-affiliated Proteins	n.s.	not prognostic
BRCA	BRCA.Basal	MGP	GP1_Proliferation.DNA_repair	0.832	single	sPCR	Core matrisome	ECM Glycoproteins	n.s.	not prognostic
BRCA	BRCA.Basal	MGP	TCF7L1	0.895	single	RFR	Core matrisome	ECM Glycoproteins	n.s.	not prognostic
BRCA	BRCA.Basal	NRTN	GP17_Basal_signaling	0.962	single	sPCR	Matrisome-associated	Secreted Factors	n.s.	not prognostic
BRCA	BRCA.Basal	PRG2	GP17_Basal_signaling	0.962	single	RFR	Core matrisome	Proteoglycans	0.012	age-independent
BRCA	BRCA.Basal	PROL1	GP19_1Q_amplicon	0.872	single	sPCR	Matrisome-associated	ECM-affiliated Proteins	n.s.	not prognostic
BRCA	BRCA.Basal	PROL1	GP17_Basal_signaling	0.962	single	sPCR	Matrisome-associated	ECM-affiliated Proteins	n.s.	not prognostic
BRCA	BRCA.Basal	WNT6	GP17_Basal_signaling	0.962	single	RFR	Matrisome-associated	Secreted Factors	n.s.	not prognostic
BRCA	BRCA.Basal	ZP4	GP17_Basal_signaling	0.962	single	RFR	Core matrisome	ECM Glycoproteins	n.s.	not prognostic
BRCA	BRCA.Her2	ADAM15	GATA3	0.855	single	RFR	Matrisome-associated	ECM Regulators	n.s.	not prognostic
BRCA	BRCA.Her2	MUC6	GP7_Estrogen_signaling	0.843	single	RFR	Matrisome-associated	ECM-affiliated Proteins	n.s.	not prognostic
BRCA	BRCA.Her2	MUC6	RESPONSE_TO_ANDROGEN	0.824	single	sPCR	Matrisome-associated	ECM-affiliated Proteins	n.s.	not prognostic
BRCA	BRCA.Her2	S100A16	RESPONSE_TO_ANDROGEN	0.824	single	RFR	Matrisome-associated	Secreted Factors	n.s.	not prognostic
BRCA	BRCA.Her2	ZP2	HER2_AMPLIFIED	0.848	single	RFR	Core matrisome	ECM Glycoproteins	n.s.	not prognostic
BRCA	BRCA.LumA	C1QTNF3	GP4_MES.ECM	0.804	common	both	Matrisome-associated	ECM-affiliated Proteins	n.s.	not prognostic
BRCA	BRCA.LumA	CCL14	GP7_Estrogen_signaling	0.992	single	sPCR	Matrisome-associated	Secreted Factors	n.s.	not prognostic
BRCA	BRCA.LumA	CILP2	GP4_MES.ECM	0.804	common	both	Core matrisome	ECM Glycoproteins	n.s.	not prognostic
BRCA	BRCA.LumA	COL16A1	GP4_MES.ECM	0.804	single	RFR	Core matrisome	Collagens	n.s.	not prognostic
BRCA	BRCA.LumA	COL5A3	GP4_MES.ECM	0.804	common	both	Core matrisome	Collagens	n.s.	not prognostic
BRCA	BRCA.LumA	COL8A2	GP4_MES.ECM	0.804	single	RFR	Core matrisome	Collagens	n.s.	not prognostic
BRCA	BRCA.LumA	COMP	GP4_MES.ECM	0.804	common	both	Core matrisome	ECM Glycoproteins	n.s.	not prognostic
BRCA	BRCA.LumA	CTSK	GP4_MES.ECM	0.804	common	both	Matrisome-associated	ECM Regulators	n.s.	not prognostic
BRCA	BRCA.LumA	LEP	GP4_MES.ECM	0.804	single	sPCR	Matrisome-associated	Secreted Factors	n.s.	not prognostic
BRCA	BRCA.LumA	LEP	RESPONSE_TO_ANDROGEN	0.813	single	sPCR	Matrisome-associated	Secreted Factors	n.s.	not prognostic
BRCA	BRCA.LumA	MMP19	GP4_MES.ECM	0.804	single	RFR	Matrisome-associated	ECM Regulators	n.s.	not prognostic
BRCA	BRCA.LumA	MMRN1	GP4_MES.ECM	0.804	single	sPCR	Core matrisome	ECM Glycoproteins	n.s.	not prognostic
BRCA	BRCA.LumA	PLXDC2	GP4_MES.ECM	0.804	common	both	Matrisome-associated	ECM-affiliated Proteins	n.s.	not prognostic
BRCA	BRCA.LumA	TNFAIP6	GP4_MES.ECM	0.804	single	RFR	Core matrisome	ECM Glycoproteins	n.s.	not prognostic
BRCA	BRCA.LumB	ADAM15	GP19_1Q_amplicon	0.854	single	RFR	Matrisome-associated	ECM Regulators	n.s.	not prognostic
BRCA	BRCA.LumB	MATN3	ETS2	0.896	single	RFR	Core matrisome	ECM Glycoproteins	0.034	age-dependent
BRCA	BRCA.LumB	SEMA4F	ESRRA	0.815	single	RFR	Matrisome-associated	ECM-affiliated Proteins	n.s.	not prognostic
GBM	GBM_LGG.Classic-like	EMILIN3	RESPONSE_TO_ANDROGEN	0.854	single	sPCR	Core matrisome	ECM Glycoproteins	n.s.	not prognostic
GBM	GBM_LGG.Classic-like	EMILIN3	MTOR_PATHWAY	0.839	single	sPCR	Core matrisome	ECM Glycoproteins	n.s.	not prognostic
LGG	GBM_LGG.Classic-like	EMILIN3	RESPONSE_TO_ANDROGEN	0.854	single	sPCR	Core matrisome	ECM Glycoproteins	n.s.	not prognostic
LGG	GBM_LGG.Classic-like	EMILIN3	MTOR_PATHWAY	0.839	single	sPCR	Core matrisome	ECM Glycoproteins	n.s.	not prognostic
GBM	GBM_LGG.Classic-like	MEGF8	POU3F3	0.908	single	RFR	Matrisome-associated	Secreted Factors	n.s.	not prognostic
GBM	GBM_LGG.Classic-like	MEGF8	GP19_1Q_amplicon	0.834	single	RFR	Matrisome-associated	Secreted Factors	n.s.	not prognostic
GBM	GBM_LGG.Classic-like	MEGF8	MTOR_PATHWAY	0.839	single	RFR	Matrisome-associated	Secreted Factors	n.s.	not prognostic
GBM	GBM_LGG.Classic-like	MEGF8	RREB1	0.905	single	RFR	Matrisome-associated	Secreted Factors	n.s.	not prognostic
GBM	GBM_LGG.Classic-like	MEGF8	ESRRB	0.840	single	RFR	Matrisome-associated	Secreted Factors	n.s.	not prognostic
GBM	GBM_LGG.Classic-like	MEGF8	AIRE	0.862	single	RFR	Matrisome-associated	Secreted Factors	n.s.	not prognostic
GBM	GBM_LGG.Classic-like	MEGF8	NFIA	0.849	single	RFR	Matrisome-associated	Secreted Factors	n.s.	not prognostic
GBM	GBM_LGG.Classic-like	MEGF8	NR2E1	0.982	single	RFR	Matrisome-associated	Secreted Factors	n.s.	not prognostic
LGG	GBM_LGG.Classic-like	MEGF8	POU3F3	0.908	single	RFR	Matrisome-associated	Secreted Factors	n.s.	not prognostic
LGG	GBM_LGG.Classic-like	MEGF8	GP19_1Q_amplicon	0.834	single	RFR	Matrisome-associated	Secreted Factors	n.s.	not prognostic
LGG	GBM_LGG.Classic-like	MEGF8	MTOR_PATHWAY	0.839	single	RFR	Matrisome-associated	Secreted Factors	n.s.	not prognostic
LGG	GBM_LGG.Classic-like	MEGF8	RREB1	0.905	single	RFR	Matrisome-associated	Secreted Factors	n.s.	not prognostic
LGG	GBM_LGG.Classic-like	MEGF8	ESRRB	0.840	single	RFR	Matrisome-associated	Secreted Factors	n.s.	not prognostic
LGG	GBM_LGG.Classic-like	MEGF8	AIRE	0.862	single	RFR	Matrisome-associated	Secreted Factors	n.s.	not prognostic
LGG	GBM_LGG.Classic-like	MEGF8	NFIA	0.849	single	RFR	Matrisome-associated	Secreted Factors	n.s.	not prognostic
LGG	GBM_LGG.Classic-like	MEGF8	NR2E1	0.982	single	RFR	Matrisome-associated	Secreted Factors	n.s.	not prognostic
LGG	GBM_LGG.Codel	BSPH1	BRCA_ATR_PATHWAY	0.870	single	RFR	Core matrisome	ECM Glycoproteins	n.s.	not prognostic
LGG	GBM_LGG.Codel	BSPH1	RETINOL_METABOLISM	0.823	single	RFR	Core matrisome	ECM Glycoproteins	n.s.	not prognostic
LGG	GBM_LGG.Codel	BSPH1	GP4_MES.ECM	0.813	single	RFR	Core matrisome	ECM Glycoproteins	n.s.	not prognostic
LGG	GBM_LGG.Codel	CLEC4F	CTLA4_PATHWAY	0.934	single	sPCR	Matrisome-associated	ECM-affiliated Proteins	n.s.	not prognostic
LGG	GBM_LGG.Codel	CLEC4F	RETINOL_METABOLISM	0.823	single	sPCR	Matrisome-associated	ECM-affiliated Proteins	n.s.	not prognostic
LGG	GBM_LGG.Codel	CLEC4F	RESPONSE_TO_ANDROGEN	0.890	single	sPCR	Matrisome-associated	ECM-affiliated Proteins	n.s.	not prognostic
LGG	GBM_LGG.Codel	MEGF9	SOX8	0.984	single	sPCR	Matrisome-associated	Secreted Factors	n.s.	not prognostic
LGG	GBM_LGG.Codel	WNT8A	RETINOL_METABOLISM	0.823	single	RFR	Matrisome-associated	Secreted Factors	n.s.	not prognostic
LGG	GBM_LGG.Codel	VWC2L	HDAC_TARGETS_DN	0.818	single	sPCR	Matrisome-associated	Secreted Factors	n.s.	not prognostic
GBM	GBM_LGG.G-CIMP-high	FGF20	GP19_1Q_amplicon	0.935	single	sPCR	Matrisome-associated	Secreted Factors	n.s.	not prognostic
GBM	GBM_LGG.G-CIMP-high	FGF20	GP2_Immune.Tcell.Bcell	0.823	single	sPCR	Matrisome-associated	Secreted Factors	n.s.	not prognostic
GBM	GBM_LGG.G-CIMP-high	FGF20	RAS_PATHWAY	0.805	single	sPCR	Matrisome-associated	Secreted Factors	n.s.	not prognostic
LGG	GBM_LGG.G-CIMP-high	FGF20	GP19_1Q_amplicon	0.935	single	sPCR	Matrisome-associated	Secreted Factors	n.s.	not prognostic
LGG	GBM_LGG.G-CIMP-high	FGF20	GP2_Immune.Tcell.Bcell	0.823	single	sPCR	Matrisome-associated	Secreted Factors	n.s.	not prognostic
LGG	GBM_LGG.G-CIMP-high	FGF20	RAS_PATHWAY	0.805	single	sPCR	Matrisome-associated	Secreted Factors	n.s.	not prognostic
GBM	GBM_LGG.G-CIMP-high	SEMA4D	GP13_Neural_signailng	0.968	single	RFR	Matrisome-associated	ECM-affiliated Proteins	0.039	age-independent
LGG	GBM_LGG.G-CIMP-high	SEMA4D	GP9_Cell.cell_adhesion	0.882	single	RFR	Matrisome-associated	ECM-affiliated Proteins	0.039	age-independent
GBM	GBM_LGG.G-CIMP-high	SEMA4D	GP9_Cell.cell_adhesion	0.882	single	RFR	Matrisome-associated	ECM-affiliated Proteins	0.039	age-independent
LGG	GBM_LGG.G-CIMP-high	SEMA4D	GP13_Neural_signailng	0.968	single	RFR	Matrisome-associated	ECM-affiliated Proteins	0.039	age-independent
GBM	GBM_LGG.G-CIMP-high	SERPINI2	IGF1R_PATHWAY	0.836	single	RFR	Matrisome-associated	ECM Regulators	n.s.	not prognostic
LGG	GBM_LGG.G-CIMP-high	SERPINI2	IGF1R_PATHWAY	0.836	single	RFR	Matrisome-associated	ECM Regulators	n.s.	not prognostic
LGG	GBM_LGG.G-CIMP-low	ADAMTS7	GP9_Cell.cell_adhesion	0.913	single	RFR	Matrisome-associated	ECM Regulators	n.s.	not prognostic
LGG	GBM_LGG.G-CIMP-low	ADAMTS7	RFX4	0.940	single	RFR	Matrisome-associated	ECM Regulators	n.s.	not prognostic
GBM	GBM_LGG.G-CIMP-low	ADAMTS7	GP9_Cell.cell_adhesion	0.913	single	RFR	Matrisome-associated	ECM Regulators	n.s.	not prognostic
GBM	GBM_LGG.G-CIMP-low	ADAMTS7	RFX4	0.940	single	RFR	Matrisome-associated	ECM Regulators	n.s.	not prognostic
LGG	GBM_LGG.G-CIMP-low	C1QL2	RETINOL_METABOLISM	0.875	single	sPCR	Matrisome-associated	ECM-affiliated Proteins	n.s.	not prognostic
LGG	GBM_LGG.G-CIMP-low	C1QL2	GP18_Vesicle.EPR_membrane_coat	0.872	single	sPCR	Matrisome-associated	ECM-affiliated Proteins	n.s.	not prognostic
GBM	GBM_LGG.G-CIMP-low	C1QL2	RETINOL_METABOLISM	0.875	single	sPCR	Matrisome-associated	ECM-affiliated Proteins	n.s.	not prognostic
GBM	GBM_LGG.G-CIMP-low	C1QL2	GP18_Vesicle.EPR_membrane_coat	0.872	single	sPCR	Matrisome-associated	ECM-affiliated Proteins	n.s.	not prognostic
LGG	GBM_LGG.G-CIMP-low	HCFC1	GP6_Squamous_differentiation.development	0.885	single	sPCR	Matrisome-associated	Secreted Factors	n.s.	not prognostic
GBM	GBM_LGG.G-CIMP-low	HCFC1	GP6_Squamous_differentiation.development	0.885	single	sPCR	Matrisome-associated	Secreted Factors	n.s.	not prognostic
GBM	GBM_LGG.LGm6-GBM	GPC2	GP9_Cell.cell_adhesion	0.895	single	RFR	Matrisome-associated	ECM-affiliated Proteins	n.s.	not prognostic
GBM	GBM_LGG.LGm6-GBM	SRPX2	GP9_Cell.cell_adhesion	0.895	single	RFR	Core matrisome	ECM Glycoproteins	n.s.	not prognostic
GBM	GBM_LGG.LGm6-GBM	SRPX2	TBR1	0.882	single	RFR	Core matrisome	ECM Glycoproteins	n.s.	not prognostic
GBM	GBM_LGG.LGm6-GBM	SRPX2	FOXG1	0.915	single	RFR	Core matrisome	ECM Glycoproteins	n.s.	not prognostic
GBM	GBM_LGG.LGm6-GBM	SRPX2	GP3_Tumor_suppressing_miRNA_targets	0.806	single	RFR	Core matrisome	ECM Glycoproteins	n.s.	not prognostic
GBM	GBM_LGG.LGm6-GBM	SRPX2	ALK_PATHWAY	0.840	single	RFR	Core matrisome	ECM Glycoproteins	n.s.	not prognostic
GBM	GBM_LGG.LGm6-GBM	SRPX2	GP13_Neural_signailng	0.918	single	RFR	Core matrisome	ECM Glycoproteins	n.s.	not prognostic
GBM	GBM_LGG.LGm6-GBM	SRPX2	GP8_FOXO.stemness	0.862	single	RFR	Core matrisome	ECM Glycoproteins	n.s.	not prognostic
LGG	GBM_LGG.Mesenchymal-like	BSPH1	GP13_Neural_signailng	0.940	single	RFR	Core matrisome	ECM Glycoproteins	n.s.	not prognostic
LGG	GBM_LGG.Mesenchymal-like	BSPH1	GP19_1Q_amplicon	0.804	single	RFR	Core matrisome	ECM Glycoproteins	n.s.	not prognostic
LGG	GBM_LGG.Mesenchymal-like	BSPH1	GP8_FOXO.stemness	0.892	single	RFR	Core matrisome	ECM Glycoproteins	n.s.	not prognostic
LGG	GBM_LGG.Mesenchymal-like	BSPH1	MTOR_PATHWAY	0.837	single	RFR	Core matrisome	ECM Glycoproteins	n.s.	not prognostic
LGG	GBM_LGG.Mesenchymal-like	BSPH1	ALK_PATHWAY	0.868	single	RFR	Core matrisome	ECM Glycoproteins	n.s.	not prognostic
GBM	GBM_LGG.Mesenchymal-like	BSPH1	GP13_Neural_signailng	0.940	single	RFR	Core matrisome	ECM Glycoproteins	n.s.	not prognostic
GBM	GBM_LGG.Mesenchymal-like	BSPH1	GP19_1Q_amplicon	0.804	single	RFR	Core matrisome	ECM Glycoproteins	n.s.	not prognostic
GBM	GBM_LGG.Mesenchymal-like	BSPH1	GP8_FOXO.stemness	0.892	single	RFR	Core matrisome	ECM Glycoproteins	n.s.	not prognostic
GBM	GBM_LGG.Mesenchymal-like	BSPH1	MTOR_PATHWAY	0.837	single	RFR	Core matrisome	ECM Glycoproteins	n.s.	not prognostic
GBM	GBM_LGG.Mesenchymal-like	BSPH1	ALK_PATHWAY	0.868	single	RFR	Core matrisome	ECM Glycoproteins	n.s.	not prognostic
LGG	GBM_LGG.Mesenchymal-like	C1QTNF2	GP13_Neural_signailng	0.940	single	sPCR	Matrisome-associated	ECM-affiliated Proteins	n.s.	not prognostic
LGG	GBM_LGG.Mesenchymal-like	C1QTNF2	MTOR_PATHWAY	0.837	single	RFR	Matrisome-associated	ECM-affiliated Proteins	n.s.	not prognostic
GBM	GBM_LGG.Mesenchymal-like	C1QTNF2	GP13_Neural_signailng	0.940	single	sPCR	Matrisome-associated	ECM-affiliated Proteins	n.s.	not prognostic
GBM	GBM_LGG.Mesenchymal-like	C1QTNF2	MTOR_PATHWAY	0.837	single	RFR	Matrisome-associated	ECM-affiliated Proteins	n.s.	not prognostic
LGG	GBM_LGG.Mesenchymal-like	CCL27	GP8_FOXO.stemness	0.892	single	RFR	Matrisome-associated	Secreted Factors	n.s.	not prognostic
GBM	GBM_LGG.Mesenchymal-like	CCL27	GP8_FOXO.stemness	0.892	single	RFR	Matrisome-associated	Secreted Factors	n.s.	not prognostic
LGG	GBM_LGG.Mesenchymal-like	EFEMP2	GP13_Neural_signailng	0.940	common	both	Core matrisome	ECM Glycoproteins	n.s.	not prognostic
LGG	GBM_LGG.Mesenchymal-like	EFEMP2	ZIC2	0.879	single	RFR	Core matrisome	ECM Glycoproteins	n.s.	not prognostic
LGG	GBM_LGG.Mesenchymal-like	EFEMP2	LHX2	0.944	single	RFR	Core matrisome	ECM Glycoproteins	n.s.	not prognostic
LGG	GBM_LGG.Mesenchymal-like	EFEMP2	GP19_1Q_amplicon	0.804	single	RFR	Core matrisome	ECM Glycoproteins	n.s.	not prognostic
GBM	GBM_LGG.Mesenchymal-like	EFEMP2	GP13_Neural_signailng	0.940	common	both	Core matrisome	ECM Glycoproteins	n.s.	not prognostic
GBM	GBM_LGG.Mesenchymal-like	EFEMP2	ZIC2	0.879	single	RFR	Core matrisome	ECM Glycoproteins	n.s.	not prognostic
GBM	GBM_LGG.Mesenchymal-like	EFEMP2	LHX2	0.944	single	RFR	Core matrisome	ECM Glycoproteins	n.s.	not prognostic
GBM	GBM_LGG.Mesenchymal-like	EFEMP2	GP19_1Q_amplicon	0.804	single	RFR	Core matrisome	ECM Glycoproteins	n.s.	not prognostic
LGG	GBM_LGG.Mesenchymal-like	EMILIN1	GP13_Neural_signailng	0.940	single	sPCR	Core matrisome	ECM Glycoproteins	n.s.	not prognostic
GBM	GBM_LGG.Mesenchymal-like	EMILIN1	GP13_Neural_signailng	0.940	single	sPCR	Core matrisome	ECM Glycoproteins	n.s.	not prognostic
LGG	GBM_LGG.Mesenchymal-like	PLXNA4	TCF12	0.866	single	RFR	Matrisome-associated	ECM-affiliated Proteins	n.s.	not prognostic
GBM	GBM_LGG.Mesenchymal-like	PLXNA4	TCF12	0.866	single	RFR	Matrisome-associated	ECM-affiliated Proteins	n.s.	not prognostic
LGG	GBM_LGG.Mesenchymal-like	POMZP3	MTOR_PATHWAY	0.837	single	RFR	Core matrisome	ECM Glycoproteins	n.s.	not prognostic
LGG	GBM_LGG.Mesenchymal-like	POMZP3	GP8_FOXO.stemness	0.892	single	RFR	Core matrisome	ECM Glycoproteins	n.s.	not prognostic
GBM	GBM_LGG.Mesenchymal-like	POMZP3	MTOR_PATHWAY	0.837	single	RFR	Core matrisome	ECM Glycoproteins	n.s.	not prognostic
GBM	GBM_LGG.Mesenchymal-like	POMZP3	GP8_FOXO.stemness	0.892	single	RFR	Core matrisome	ECM Glycoproteins	n.s.	not prognostic
GBM	GBM_LGG.Mesenchymal-like	TGFB2	hsa.miR.21.5p	0.897	single	sPCR	Matrisome-associated	Secreted Factors	n.s.	not prognostic
LGG	GBM_LGG.Mesenchymal-like	TGFB2	GP9_Cell.cell_adhesion	0.867	single	sPCR	Matrisome-associated	Secreted Factors	n.s.	not prognostic
LGG	GBM_LGG.Mesenchymal-like	TGFB2	hsa.miR.21.5p	0.897	single	sPCR	Matrisome-associated	Secreted Factors	n.s.	not prognostic
LGG	GBM_LGG.Mesenchymal-like	TGFB2	SOX1	0.899	single	RFR	Matrisome-associated	Secreted Factors	n.s.	not prognostic
LGG	GBM_LGG.Mesenchymal-like	TGFB2	TBR1	0.912	single	sPCR	Matrisome-associated	Secreted Factors	n.s.	not prognostic
LGG	GBM_LGG.Mesenchymal-like	TGFB2	GP13_Neural_signailng	0.940	single	RFR	Matrisome-associated	Secreted Factors	n.s.	not prognostic
LGG	GBM_LGG.Mesenchymal-like	TGFB2	HMX1	0.828	single	RFR	Matrisome-associated	Secreted Factors	n.s.	not prognostic
GBM	GBM_LGG.Mesenchymal-like	TGFB2	GP9_Cell.cell_adhesion	0.867	single	sPCR	Matrisome-associated	Secreted Factors	n.s.	not prognostic
GBM	GBM_LGG.Mesenchymal-like	TGFB2	SOX1	0.899	single	RFR	Matrisome-associated	Secreted Factors	n.s.	not prognostic
GBM	GBM_LGG.Mesenchymal-like	TGFB2	TBR1	0.912	single	sPCR	Matrisome-associated	Secreted Factors	n.s.	not prognostic
GBM	GBM_LGG.Mesenchymal-like	TGFB2	GP13_Neural_signailng	0.940	single	RFR	Matrisome-associated	Secreted Factors	n.s.	not prognostic
GBM	GBM_LGG.Mesenchymal-like	TGFB2	HMX1	0.828	single	RFR	Matrisome-associated	Secreted Factors	n.s.	not prognostic
GBM	GBM_LGG.Mesenchymal-like	VWA3B	GP13_Neural_signailng	0.940	single	sPCR	Core matrisome	ECM Glycoproteins	n.s.	not prognostic
LGG	GBM_LGG.Mesenchymal-like	VWA3B	GP13_Neural_signailng	0.940	single	sPCR	Core matrisome	ECM Glycoproteins	n.s.	not prognostic
LGG	GBM_LGG.NA	IGFBPL1	GP8_FOXO.stemness	0.868	single	sPCR	Core matrisome	ECM Glycoproteins	0.048	age-dependent
GBM	GBM_LGG.NA	IGFBPL1	GP8_FOXO.stemness	0.868	single	sPCR	Core matrisome	ECM Glycoproteins	0.048	age-dependent
GBM	GBM_LGG.NA	POMZP3	RESPONSE_TO_ANDROGEN	0.823	single	RFR	Core matrisome	ECM Glycoproteins	n.s.	not prognostic
LGG	GBM_LGG.NA	POMZP3	RESPONSE_TO_ANDROGEN	0.823	single	RFR	Core matrisome	ECM Glycoproteins	n.s.	not prognostic
LGG	GBM_LGG.PA-like	C1QTNF9	GP6_Squamous_differentiation.development	0.839	single	RFR	Matrisome-associated	ECM-affiliated Proteins	n.s.	not prognostic
LGG	GBM_LGG.PA-like	C1QTNF9	GP13_Neural_signailng	0.943	single	RFR	Matrisome-associated	ECM-affiliated Proteins	n.s.	not prognostic
LGG	GBM_LGG.PA-like	C1QTNF9	GP9_Cell.cell_adhesion	0.843	single	RFR	Matrisome-associated	ECM-affiliated Proteins	n.s.	not prognostic
LGG	GBM_LGG.PA-like	C1QTNF9	GP21_Anti.apoptosis.DNA_stability	0.801	single	RFR	Matrisome-associated	ECM-affiliated Proteins	n.s.	not prognostic
LGG	GBM_LGG.PA-like	C1QTNF9	GP3_Tumor_suppressing_miRNA_targets	0.839	single	RFR	Matrisome-associated	ECM-affiliated Proteins	n.s.	not prognostic
LGG	GBM_LGG.PA-like	C1QTNF9	PI3K_CASCADE	0.801	single	RFR	Matrisome-associated	ECM-affiliated Proteins	n.s.	not prognostic
LGG	GBM_LGG.PA-like	C1QTNF9	GP8_FOXO.stemness	0.888	single	RFR	Matrisome-associated	ECM-affiliated Proteins	n.s.	not prognostic
LGG	GBM_LGG.PA-like	CCL3L3	GP6_Squamous_differentiation.development	0.839	single	RFR	Matrisome-associated	Secreted Factors	n.s.	not prognostic
LGG	GBM_LGG.PA-like	MEGF9	NR2F1	0.934	single	RFR	Matrisome-associated	Secreted Factors	n.s.	not prognostic
LGG	GBM_LGG.PA-like	SEMA6C	GP1_Proliferation.DNA_repair	0.847	single	RFR	Matrisome-associated	ECM-affiliated Proteins	n.s.	not prognostic
LGG	GBM_LGG.PA-like	SEMA6C	VDR	0.924	single	RFR	Matrisome-associated	ECM-affiliated Proteins	n.s.	not prognostic
LGG	GBM_LGG.PA-like	SEMA6C	TAL1	0.870	single	RFR	Matrisome-associated	ECM-affiliated Proteins	n.s.	not prognostic
LGG	GBM_LGG.PA-like	SEMA6C	TEAD3	0.894	single	RFR	Matrisome-associated	ECM-affiliated Proteins	n.s.	not prognostic
LGG	GBM_LGG.PA-like	VWA5B1	GP13_Neural_signailng	0.943	single	RFR	Core matrisome	ECM Glycoproteins	n.s.	not prognostic
LGG	GBM_LGG.PA-like	VWA5B1	CASPASE_CASCADE_.APOPTOSIS.	0.871	single	sPCR	Core matrisome	ECM Glycoproteins	n.s.	not prognostic
LGG	GBM_LGG.PA-like	VWA5B1	GP11_Immune.IFN	0.823	single	sPCR	Core matrisome	ECM Glycoproteins	n.s.	not prognostic
LGG	GBM_LGG.PA-like	VWA5B1	GP1_Proliferation.DNA_repair	0.847	single	sPCR	Core matrisome	ECM Glycoproteins	n.s.	not prognostic
LGG	GBM_LGG.PA-like	VWA5B1	GP18_Vesicle.EPR_membrane_coat	0.942	single	sPCR	Core matrisome	ECM Glycoproteins	n.s.	not prognostic
ESCA	GI.CIN	ANXA10	RETINOL_METABOLISM	0.809	common	both	Matrisome-associated	ECM-affiliated Proteins	0	age-dependent
READ	GI.CIN	ANXA10	RETINOL_METABOLISM	0.809	common	both	Matrisome-associated	ECM-affiliated Proteins	0	age-dependent
COAD	GI.CIN	ANXA10	RETINOL_METABOLISM	0.809	common	both	Matrisome-associated	ECM-affiliated Proteins	0	age-dependent
COAD	GI.CIN	ANXA10	HNF1A	0.883	single	sPCR	Matrisome-associated	ECM-affiliated Proteins	0	age-dependent
ESCA	GI.CIN	ANXA10	HNF1A	0.883	single	sPCR	Matrisome-associated	ECM-affiliated Proteins	0	age-dependent
STAD	GI.CIN	ANXA10	HNF1A	0.883	single	sPCR	Matrisome-associated	ECM-affiliated Proteins	0	age-dependent
READ	GI.CIN	ANXA10	HNF1A	0.883	single	sPCR	Matrisome-associated	ECM-affiliated Proteins	0	age-dependent
STAD	GI.CIN	ANXA10	RETINOL_METABOLISM	0.809	common	both	Matrisome-associated	ECM-affiliated Proteins	0	age-dependent
STAD	GI.CIN	ISM2	RETINOL_METABOLISM	0.809	single	sPCR	Matrisome-associated	Secreted Factors	0.006	age-dependent
READ	GI.CIN	ISM2	RETINOL_METABOLISM	0.809	single	sPCR	Matrisome-associated	Secreted Factors	0.006	age-dependent
ESCA	GI.CIN	ISM2	RETINOL_METABOLISM	0.809	single	sPCR	Matrisome-associated	Secreted Factors	0.006	age-dependent
COAD	GI.CIN	ISM2	RETINOL_METABOLISM	0.809	single	sPCR	Matrisome-associated	Secreted Factors	0.006	age-dependent
READ	GI.CIN	LGALS4	GP9_Cell.cell_adhesion	0.854	single	sPCR	Matrisome-associated	ECM-affiliated Proteins	0	age-dependent
ESCA	GI.CIN	LGALS4	GP5_MYC_targets.TERT	0.824	single	sPCR	Matrisome-associated	ECM-affiliated Proteins	0	age-dependent
STAD	GI.CIN	LGALS4	GP9_Cell.cell_adhesion	0.854	single	sPCR	Matrisome-associated	ECM-affiliated Proteins	0	age-dependent
COAD	GI.CIN	LGALS4	GP9_Cell.cell_adhesion	0.854	single	sPCR	Matrisome-associated	ECM-affiliated Proteins	0	age-dependent
ESCA	GI.CIN	LGALS4	GP9_Cell.cell_adhesion	0.854	single	sPCR	Matrisome-associated	ECM-affiliated Proteins	0	age-dependent
STAD	GI.CIN	LGALS4	RETINOL_METABOLISM	0.809	single	sPCR	Matrisome-associated	ECM-affiliated Proteins	0	age-dependent
COAD	GI.CIN	LGALS4	RETINOL_METABOLISM	0.809	single	sPCR	Matrisome-associated	ECM-affiliated Proteins	0	age-dependent
READ	GI.CIN	LGALS4	GP5_MYC_targets.TERT	0.824	single	sPCR	Matrisome-associated	ECM-affiliated Proteins	0	age-dependent
COAD	GI.CIN	LGALS4	GP5_MYC_targets.TERT	0.824	single	sPCR	Matrisome-associated	ECM-affiliated Proteins	0	age-dependent
READ	GI.CIN	LGALS4	RETINOL_METABOLISM	0.809	single	sPCR	Matrisome-associated	ECM-affiliated Proteins	0	age-dependent
ESCA	GI.CIN	LGALS4	RETINOL_METABOLISM	0.809	single	sPCR	Matrisome-associated	ECM-affiliated Proteins	0	age-dependent
STAD	GI.CIN	LGALS4	GP5_MYC_targets.TERT	0.824	single	sPCR	Matrisome-associated	ECM-affiliated Proteins	0	age-dependent
ESCA	GI.CIN	MUC12	RETINOL_METABOLISM	0.809	single	sPCR	Matrisome-associated	ECM-affiliated Proteins	0	age-dependent
STAD	GI.CIN	MUC12	RETINOL_METABOLISM	0.809	single	sPCR	Matrisome-associated	ECM-affiliated Proteins	0	age-dependent
READ	GI.CIN	MUC12	RETINOL_METABOLISM	0.809	single	sPCR	Matrisome-associated	ECM-affiliated Proteins	0	age-dependent
COAD	GI.CIN	MUC12	RETINOL_METABOLISM	0.809	single	sPCR	Matrisome-associated	ECM-affiliated Proteins	0	age-dependent
READ	GI.CIN	PCSK5	RETINOL_METABOLISM	0.809	single	sPCR	Matrisome-associated	ECM Regulators	0	age-dependent
ESCA	GI.CIN	PCSK5	RETINOL_METABOLISM	0.809	single	sPCR	Matrisome-associated	ECM Regulators	0	age-dependent
STAD	GI.CIN	PCSK5	RETINOL_METABOLISM	0.809	single	sPCR	Matrisome-associated	ECM Regulators	0	age-dependent
COAD	GI.CIN	PCSK5	RETINOL_METABOLISM	0.809	single	sPCR	Matrisome-associated	ECM Regulators	0	age-dependent
STAD	GI.CIN	PRSS1	GATA6	0.928	single	sPCR	Matrisome-associated	ECM Regulators	0.001	age-dependent
READ	GI.CIN	PRSS1	GATA6	0.928	single	sPCR	Matrisome-associated	ECM Regulators	0.001	age-dependent
COAD	GI.CIN	PRSS1	GATA6	0.928	single	sPCR	Matrisome-associated	ECM Regulators	0.001	age-dependent
ESCA	GI.CIN	PRSS1	GATA6	0.928	single	sPCR	Matrisome-associated	ECM Regulators	0.001	age-dependent
STAD	GI.CIN	SFTA2	GP5_MYC_targets.TERT	0.824	single	sPCR	Matrisome-associated	ECM-affiliated Proteins	0	age-dependent
READ	GI.CIN	SFTA2	GP5_MYC_targets.TERT	0.824	single	sPCR	Matrisome-associated	ECM-affiliated Proteins	0	age-dependent
STAD	GI.CIN	SFTA2	GP9_Cell.cell_adhesion	0.854	single	sPCR	Matrisome-associated	ECM-affiliated Proteins	0	age-dependent
ESCA	GI.CIN	SFTA2	GP9_Cell.cell_adhesion	0.854	single	sPCR	Matrisome-associated	ECM-affiliated Proteins	0	age-dependent
COAD	GI.CIN	SFTA2	GP5_MYC_targets.TERT	0.824	single	sPCR	Matrisome-associated	ECM-affiliated Proteins	0	age-dependent
ESCA	GI.CIN	SFTA2	GP5_MYC_targets.TERT	0.824	single	sPCR	Matrisome-associated	ECM-affiliated Proteins	0	age-dependent
COAD	GI.CIN	SFTA2	GP9_Cell.cell_adhesion	0.854	single	sPCR	Matrisome-associated	ECM-affiliated Proteins	0	age-dependent
READ	GI.CIN	SFTA2	GP9_Cell.cell_adhesion	0.854	single	sPCR	Matrisome-associated	ECM-affiliated Proteins	0	age-dependent
ESCA	GI.CIN	SULF2	HNF4A	0.927	single	RFR	Matrisome-associated	ECM Regulators	n.s.	not prognostic
COAD	GI.CIN	SULF2	HNF4A	0.927	single	RFR	Matrisome-associated	ECM Regulators	n.s.	not prognostic
READ	GI.CIN	SULF2	HNF4A	0.927	single	RFR	Matrisome-associated	ECM Regulators	n.s.	not prognostic
STAD	GI.CIN	SULF2	HNF4A	0.927	single	RFR	Matrisome-associated	ECM Regulators	n.s.	not prognostic
STAD	GI.CIN	WNT11	RETINOL_METABOLISM	0.809	single	sPCR	Matrisome-associated	Secreted Factors	0.016	age-dependent
STAD	GI.CIN	WNT11	FOXA2	0.870	single	sPCR	Matrisome-associated	Secreted Factors	0.016	age-dependent
READ	GI.CIN	WNT11	RETINOL_METABOLISM	0.809	single	sPCR	Matrisome-associated	Secreted Factors	0.016	age-dependent
STAD	GI.CIN	WNT11	GP5_MYC_targets.TERT	0.824	single	sPCR	Matrisome-associated	Secreted Factors	0.016	age-dependent
READ	GI.CIN	WNT11	GP5_MYC_targets.TERT	0.824	single	sPCR	Matrisome-associated	Secreted Factors	0.016	age-dependent
READ	GI.CIN	WNT11	FOXA2	0.870	single	sPCR	Matrisome-associated	Secreted Factors	0.016	age-dependent
ESCA	GI.CIN	WNT11	RETINOL_METABOLISM	0.809	single	sPCR	Matrisome-associated	Secreted Factors	0.016	age-dependent
COAD	GI.CIN	WNT11	GP5_MYC_targets.TERT	0.824	single	sPCR	Matrisome-associated	Secreted Factors	0.016	age-dependent
COAD	GI.CIN	WNT11	RETINOL_METABOLISM	0.809	single	sPCR	Matrisome-associated	Secreted Factors	0.016	age-dependent
COAD	GI.CIN	WNT11	FOXA2	0.870	single	sPCR	Matrisome-associated	Secreted Factors	0.016	age-dependent
ESCA	GI.CIN	WNT11	FOXA2	0.870	single	sPCR	Matrisome-associated	Secreted Factors	0.016	age-dependent
ESCA	GI.CIN	WNT11	GP5_MYC_targets.TERT	0.824	single	sPCR	Matrisome-associated	Secreted Factors	0.016	age-dependent
STAD	GI.EBV	CXCL10	GP11_Immune.IFN	0.847	single	RFR	Matrisome-associated	Secreted Factors	n.s.	not prognostic
STAD	GI.EBV	CXCL3	TCF7L2	0.846	single	RFR	Matrisome-associated	Secreted Factors	n.s.	not prognostic
ESCA	GI.ESCC	ANXA1	GP1_Proliferation.DNA_repair	0.839	single	RFR	Matrisome-associated	ECM-affiliated Proteins	n.s.	not prognostic
ESCA	GI.ESCC	ANXA1	GP6_Squamous_differentiation.development	0.948	single	RFR	Matrisome-associated	ECM-affiliated Proteins	n.s.	not prognostic
ESCA	GI.ESCC	DSPP	GP17_Basal_signaling	0.916	single	RFR	Core matrisome	ECM Glycoproteins	n.s.	not prognostic
ESCA	GI.ESCC	RSPO3	SP3	0.903	single	sPCR	Core matrisome	ECM Glycoproteins	n.s.	not prognostic
ESCA	GI.ESCC	RSPO3	GP17_Basal_signaling	0.916	single	sPCR	Core matrisome	ECM Glycoproteins	n.s.	not prognostic
ESCA	GI.ESCC	S100A2	GP6_Squamous_differentiation.development	0.948	common	both	Matrisome-associated	Secreted Factors	n.s.	not prognostic
ESCA	GI.ESCC	S100A7A	GP1_Proliferation.DNA_repair	0.839	single	sPCR	Matrisome-associated	Secreted Factors	n.s.	not prognostic
ESCA	GI.ESCC	S100A7A	GP6_Squamous_differentiation.development	0.948	single	RFR	Matrisome-associated	Secreted Factors	n.s.	not prognostic
COAD	GI.GS	BMP4	HNF4A	0.853	single	RFR	Matrisome-associated	Secreted Factors	0	age-independent
READ	GI.GS	BMP4	ASCL2	0.842	single	RFR	Matrisome-associated	Secreted Factors	0	age-independent
STAD	GI.GS	BMP4	ASCL2	0.842	single	RFR	Matrisome-associated	Secreted Factors	0	age-independent
ESCA	GI.GS	BMP4	ASCL2	0.842	single	RFR	Matrisome-associated	Secreted Factors	0	age-independent
READ	GI.GS	BMP4	HNF4A	0.853	single	RFR	Matrisome-associated	Secreted Factors	0	age-independent
ESCA	GI.GS	BMP4	HNF4A	0.853	single	RFR	Matrisome-associated	Secreted Factors	0	age-independent
COAD	GI.GS	BMP4	ASCL2	0.842	single	RFR	Matrisome-associated	Secreted Factors	0	age-independent
STAD	GI.GS	BMP4	HNF4A	0.853	single	RFR	Matrisome-associated	Secreted Factors	0	age-independent
COAD	GI.GS	GAS6	HOXB9	0.820	single	sPCR	Core matrisome	ECM Glycoproteins	n.s.	not prognostic
ESCA	GI.GS	GAS6	HOXB9	0.820	single	sPCR	Core matrisome	ECM Glycoproteins	n.s.	not prognostic
READ	GI.GS	GAS6	HOXB9	0.820	single	sPCR	Core matrisome	ECM Glycoproteins	n.s.	not prognostic
STAD	GI.GS	GAS6	HOXB9	0.820	single	sPCR	Core matrisome	ECM Glycoproteins	n.s.	not prognostic
STAD	GI.GS	TNFSF13	CDX2	0.921	single	sPCR	Matrisome-associated	Secreted Factors	n.s.	not prognostic
ESCA	GI.GS	TNFSF13	CDX2	0.921	single	sPCR	Matrisome-associated	Secreted Factors	n.s.	not prognostic
ESCA	GI.GS	TNFSF13	RETINOL_METABOLISM	0.838	single	RFR	Matrisome-associated	Secreted Factors	n.s.	not prognostic
READ	GI.GS	TNFSF13	CDX2	0.921	single	sPCR	Matrisome-associated	Secreted Factors	n.s.	not prognostic
READ	GI.GS	TNFSF13	RETINOL_METABOLISM	0.838	single	RFR	Matrisome-associated	Secreted Factors	n.s.	not prognostic
STAD	GI.GS	TNFSF13	RETINOL_METABOLISM	0.838	single	RFR	Matrisome-associated	Secreted Factors	n.s.	not prognostic
COAD	GI.GS	TNFSF13	CDX2	0.921	single	sPCR	Matrisome-associated	Secreted Factors	n.s.	not prognostic
COAD	GI.GS	TNFSF13	RETINOL_METABOLISM	0.838	single	RFR	Matrisome-associated	Secreted Factors	n.s.	not prognostic
ESCA	GI.HM-indel	ADAM9	CDX2	0.903	single	RFR	Matrisome-associated	ECM Regulators	n.s.	not prognostic
STAD	GI.HM-indel	ADAM9	CDX2	0.903	single	RFR	Matrisome-associated	ECM Regulators	n.s.	not prognostic
READ	GI.HM-indel	ADAM9	CDX2	0.903	single	RFR	Matrisome-associated	ECM Regulators	n.s.	not prognostic
COAD	GI.HM-indel	ADAM9	CDX2	0.903	single	RFR	Matrisome-associated	ECM Regulators	n.s.	not prognostic
COAD	GI.HM-indel	CRELD2	KLF4	0.832	single	RFR	Core matrisome	ECM Glycoproteins	0.011	age-dependent
READ	GI.HM-indel	CRELD2	KLF4	0.832	single	RFR	Core matrisome	ECM Glycoproteins	0.011	age-dependent
STAD	GI.HM-indel	CRELD2	KLF4	0.832	single	RFR	Core matrisome	ECM Glycoproteins	0.011	age-dependent
ESCA	GI.HM-indel	CRELD2	KLF4	0.832	single	RFR	Core matrisome	ECM Glycoproteins	0.011	age-dependent
READ	GI.HM-indel	FASLG	CASPASE_CASCADE_.APOPTOSIS.	0.912	single	RFR	Matrisome-associated	Secreted Factors	n.s.	not prognostic
STAD	GI.HM-indel	FASLG	CASPASE_CASCADE_.APOPTOSIS.	0.912	single	RFR	Matrisome-associated	Secreted Factors	n.s.	not prognostic
ESCA	GI.HM-indel	FASLG	CASPASE_CASCADE_.APOPTOSIS.	0.912	single	RFR	Matrisome-associated	Secreted Factors	n.s.	not prognostic
COAD	GI.HM-indel	FASLG	CASPASE_CASCADE_.APOPTOSIS.	0.912	single	RFR	Matrisome-associated	Secreted Factors	n.s.	not prognostic
COAD	GI.HM-indel	IL24	GP1_Proliferation.DNA_repair	0.811	single	RFR	Matrisome-associated	Secreted Factors	n.s.	not prognostic
STAD	GI.HM-indel	IL24	CASPASE_CASCADE_.APOPTOSIS.	0.912	single	sPCR	Matrisome-associated	Secreted Factors	n.s.	not prognostic
STAD	GI.HM-indel	IL24	GP1_Proliferation.DNA_repair	0.811	single	RFR	Matrisome-associated	Secreted Factors	n.s.	not prognostic
ESCA	GI.HM-indel	IL24	CASPASE_CASCADE_.APOPTOSIS.	0.912	single	sPCR	Matrisome-associated	Secreted Factors	n.s.	not prognostic
ESCA	GI.HM-indel	IL24	GP1_Proliferation.DNA_repair	0.811	single	RFR	Matrisome-associated	Secreted Factors	n.s.	not prognostic
READ	GI.HM-indel	IL24	CASPASE_CASCADE_.APOPTOSIS.	0.912	single	sPCR	Matrisome-associated	Secreted Factors	n.s.	not prognostic
READ	GI.HM-indel	IL24	GP1_Proliferation.DNA_repair	0.811	single	RFR	Matrisome-associated	Secreted Factors	n.s.	not prognostic
COAD	GI.HM-indel	IL24	CASPASE_CASCADE_.APOPTOSIS.	0.912	single	sPCR	Matrisome-associated	Secreted Factors	n.s.	not prognostic
STAD	GI.HM-indel	IL7	IRF1	0.839	single	RFR	Matrisome-associated	Secreted Factors	n.s.	not prognostic
ESCA	GI.HM-indel	IL7	IRF1	0.839	single	RFR	Matrisome-associated	Secreted Factors	n.s.	not prognostic
READ	GI.HM-indel	IL7	IRF1	0.839	single	RFR	Matrisome-associated	Secreted Factors	n.s.	not prognostic
COAD	GI.HM-indel	IL7	IRF1	0.839	single	RFR	Matrisome-associated	Secreted Factors	n.s.	not prognostic
STAD	GI.HM-indel	PRL	GP13_Neural_signailng	0.817	single	RFR	Matrisome-associated	Secreted Factors	n.s.	not prognostic
ESCA	GI.HM-indel	PRL	GP13_Neural_signailng	0.817	single	RFR	Matrisome-associated	Secreted Factors	n.s.	not prognostic
READ	GI.HM-indel	PRL	GP13_Neural_signailng	0.817	single	RFR	Matrisome-associated	Secreted Factors	n.s.	not prognostic
COAD	GI.HM-indel	PRL	GP13_Neural_signailng	0.817	single	RFR	Matrisome-associated	Secreted Factors	n.s.	not prognostic
ESCA	GI.HM-indel	ZFP91	GP13_Neural_signailng	0.817	single	sPCR	Matrisome-associated	Secreted Factors	n.s.	not prognostic
STAD	GI.HM-indel	ZFP91	GP13_Neural_signailng	0.817	single	sPCR	Matrisome-associated	Secreted Factors	n.s.	not prognostic
READ	GI.HM-indel	ZFP91	GP13_Neural_signailng	0.817	single	sPCR	Matrisome-associated	Secreted Factors	n.s.	not prognostic
COAD	GI.HM-indel	ZFP91	GP13_Neural_signailng	0.817	single	sPCR	Matrisome-associated	Secreted Factors	n.s.	not prognostic
COAD	GI.HM-SNV	CXCL11	GP1_Proliferation.DNA_repair	0.844	single	RFR	Matrisome-associated	Secreted Factors	n.s.	not prognostic
COAD	GI.HM-SNV	CXCL11	CASPASE_CASCADE_.APOPTOSIS.	0.822	single	sPCR	Matrisome-associated	Secreted Factors	n.s.	not prognostic
STAD	GI.HM-SNV	CXCL11	CASPASE_CASCADE_.APOPTOSIS.	0.822	single	sPCR	Matrisome-associated	Secreted Factors	n.s.	not prognostic
READ	GI.HM-SNV	CXCL11	GP1_Proliferation.DNA_repair	0.844	single	RFR	Matrisome-associated	Secreted Factors	n.s.	not prognostic
READ	GI.HM-SNV	CXCL11	CASPASE_CASCADE_.APOPTOSIS.	0.822	single	sPCR	Matrisome-associated	Secreted Factors	n.s.	not prognostic
ESCA	GI.HM-SNV	CXCL11	GP1_Proliferation.DNA_repair	0.844	single	RFR	Matrisome-associated	Secreted Factors	n.s.	not prognostic
ESCA	GI.HM-SNV	CXCL11	CASPASE_CASCADE_.APOPTOSIS.	0.822	single	sPCR	Matrisome-associated	Secreted Factors	n.s.	not prognostic
STAD	GI.HM-SNV	CXCL11	GP1_Proliferation.DNA_repair	0.844	single	RFR	Matrisome-associated	Secreted Factors	n.s.	not prognostic
HNSC	HNSC.Atypical	ANXA8L1	GP17_Basal_signaling	0.921	single	RFR	Matrisome-associated	ECM-affiliated Proteins	n.s.	not prognostic
HNSC	HNSC.Atypical	ANXA8L1	RAS_PATHWAY	0.930	single	RFR	Matrisome-associated	ECM-affiliated Proteins	n.s.	not prognostic
HNSC	HNSC.Atypical	ANXA8L1	GP16_Protein_kinase_signailng_.MAPKs.	0.807	single	sPCR	Matrisome-associated	ECM-affiliated Proteins	n.s.	not prognostic
HNSC	HNSC.Atypical	ANXA8L1	HDAC_TARGETS_DN	0.806	single	RFR	Matrisome-associated	ECM-affiliated Proteins	n.s.	not prognostic
HNSC	HNSC.Atypical	ANXA8L1	GP6_Squamous_differentiation.development	0.948	single	RFR	Matrisome-associated	ECM-affiliated Proteins	n.s.	not prognostic
HNSC	HNSC.Atypical	CLEC2D	GP16_Protein_kinase_signailng_.MAPKs.	0.807	single	sPCR	Matrisome-associated	ECM-affiliated Proteins	0.004	age-independent
HNSC	HNSC.Atypical	CLEC2D	GP6_Squamous_differentiation.development	0.948	single	RFR	Matrisome-associated	ECM-affiliated Proteins	0.004	age-independent
HNSC	HNSC.Atypical	COL19A1	RAS_PATHWAY	0.930	single	sPCR	Core matrisome	Collagens	0.021	age-independent
HNSC	HNSC.Atypical	CSTL1	RAS_PATHWAY	0.930	single	RFR	Matrisome-associated	ECM Regulators	n.s.	not prognostic
HNSC	HNSC.Atypical	HCFC1	HDAC_TARGETS_DN	0.806	single	sPCR	Matrisome-associated	Secreted Factors	n.s.	not prognostic
HNSC	HNSC.Atypical	IFNK	GP16_Protein_kinase_signailng_.MAPKs.	0.807	single	sPCR	Matrisome-associated	Secreted Factors	n.s.	not prognostic
HNSC	HNSC.Atypical	IL1F10	GP6_Squamous_differentiation.development	0.948	common	both	Matrisome-associated	Secreted Factors	n.s.	not prognostic
HNSC	HNSC.Atypical	SEMA4D	RUNX3	0.846	single	RFR	Matrisome-associated	ECM-affiliated Proteins	n.s.	not prognostic
HNSC	HNSC.Atypical	SEMA4D	GP16_Protein_kinase_signailng_.MAPKs.	0.807	single	sPCR	Matrisome-associated	ECM-affiliated Proteins	n.s.	not prognostic
HNSC	HNSC.Atypical	WNT3A	GP16_Protein_kinase_signailng_.MAPKs.	0.807	single	sPCR	Matrisome-associated	Secreted Factors	n.s.	not prognostic
HNSC	HNSC.Basal	ANXA8L1	RAS_PATHWAY	0.814	single	RFR	Matrisome-associated	ECM-affiliated Proteins	n.s.	not prognostic
HNSC	HNSC.Basal	CCL1	GP13_Neural_signailng	0.810	single	RFR	Matrisome-associated	Secreted Factors	n.s.	not prognostic
HNSC	HNSC.Basal	IFNA1	RAS_PATHWAY	0.814	single	RFR	Matrisome-associated	Secreted Factors	n.s.	not prognostic
HNSC	HNSC.Basal	IFNA1	GP17_Basal_signaling	0.909	single	RFR	Matrisome-associated	Secreted Factors	n.s.	not prognostic
HNSC	HNSC.Basal	IFNA1	GP7_Estrogen_signaling	0.909	single	RFR	Matrisome-associated	Secreted Factors	n.s.	not prognostic
HNSC	HNSC.Basal	IFNA1	GP10_Fatty_acid_oxidation	0.886	single	RFR	Matrisome-associated	Secreted Factors	n.s.	not prognostic
HNSC	HNSC.Basal	IFNA1	MYC	0.861	single	RFR	Matrisome-associated	Secreted Factors	n.s.	not prognostic
HNSC	HNSC.Basal	IL1F10	GP6_Squamous_differentiation.development	0.996	single	RFR	Matrisome-associated	Secreted Factors	n.s.	not prognostic
HNSC	HNSC.Basal	IL24	GP11_Immune.IFN	0.807	single	RFR	Matrisome-associated	Secreted Factors	n.s.	not prognostic
HNSC	HNSC.Basal	IL24	GP6_Squamous_differentiation.development	0.996	single	RFR	Matrisome-associated	Secreted Factors	n.s.	not prognostic
HNSC	HNSC.Basal	IL24	GP7_Estrogen_signaling	0.909	single	sPCR	Matrisome-associated	Secreted Factors	n.s.	not prognostic
HNSC	HNSC.Basal	IL24	RAS_PATHWAY	0.814	single	sPCR	Matrisome-associated	Secreted Factors	n.s.	not prognostic
HNSC	HNSC.Basal	SERPINB10	GP13_Neural_signailng	0.810	single	RFR	Matrisome-associated	ECM Regulators	n.s.	not prognostic
HNSC	HNSC.Basal	TCHHL1	RAS_PATHWAY	0.814	single	RFR	Matrisome-associated	Secreted Factors	n.s.	not prognostic
HNSC	HNSC.Basal	TGM1	GP6_Squamous_differentiation.development	0.996	single	RFR	Matrisome-associated	ECM Regulators	n.s.	not prognostic
HNSC	HNSC.Classical	SPAM1	GP12_Hypoxia.glycolosis	0.854	single	RFR	Matrisome-associated	ECM Regulators	n.s.	not prognostic
HNSC	HNSC.Mesenchymal	COL6A1	GP4_MES.ECM	0.924	single	RFR	Core matrisome	Collagens	n.s.	not prognostic
HNSC	HNSC.Mesenchymal	IFNA1	GP15_EGF_signailng	0.822	single	RFR	Matrisome-associated	Secreted Factors	n.s.	not prognostic
HNSC	HNSC.Mesenchymal	IL7	EN1	0.852	single	RFR	Matrisome-associated	Secreted Factors	n.s.	not prognostic
HNSC	HNSC.Mesenchymal	PLXNA1	GP16_Protein_kinase_signailng_.MAPKs.	0.898	single	RFR	Matrisome-associated	ECM-affiliated Proteins	n.s.	not prognostic
HNSC	HNSC.Mesenchymal	TCHHL1	GP12_Hypoxia.glycolosis	0.815	single	RFR	Matrisome-associated	Secreted Factors	n.s.	not prognostic
HNSC	HNSC.Mesenchymal	TNFSF4	GP4_MES.ECM	0.924	common	both	Matrisome-associated	Secreted Factors	n.s.	not prognostic
HNSC	HNSC.Mesenchymal	TNFSF4	PD1_SIGNALING	0.806	single	sPCR	Matrisome-associated	Secreted Factors	n.s.	not prognostic
KICH	KICH.Eosin.0	MMP20	MTOR_PATHWAY	0.878	single	RFR	Matrisome-associated	ECM Regulators	n.s.	not prognostic
KICH	KICH.Eosin.0	MMP20	ALK_PATHWAY	0.860	single	RFR	Matrisome-associated	ECM Regulators	n.s.	not prognostic
KICH	KICH.Eosin.1	BMP10	GP19_1Q_amplicon	0.885	single	RFR	Matrisome-associated	Secreted Factors	n.s.	not prognostic
KICH	KICH.Eosin.1	BMP10	BRCA_ATR_PATHWAY	0.849	single	RFR	Matrisome-associated	Secreted Factors	n.s.	not prognostic
KICH	KICH.Eosin.1	GAS6	POU3F3	0.878	single	RFR	Core matrisome	ECM Glycoproteins	n.s.	not prognostic
KICH	KICH.Eosin.1	NRG4	ALK_PATHWAY	0.831	single	sPCR	Matrisome-associated	Secreted Factors	n.s.	not prognostic
KICH	KICH.Eosin.1	NRG4	GP4_MES.ECM	0.853	single	sPCR	Matrisome-associated	Secreted Factors	n.s.	not prognostic
KICH	KICH.Eosin.1	NRG4	GP21_Anti.apoptosis.DNA_stability	0.918	single	sPCR	Matrisome-associated	Secreted Factors	n.s.	not prognostic
KIRC	KIRC.1	ANGPT4	GP12_Hypoxia.glycolosis	0.942	single	sPCR	Matrisome-associated	Secreted Factors	n.s.	not prognostic
KIRC	KIRC.1	ANGPT4	VEGF_PATHWAY	0.965	single	RFR	Matrisome-associated	Secreted Factors	n.s.	not prognostic
KIRC	KIRC.1	CBLN4	VEGF_PATHWAY	0.965	single	sPCR	Matrisome-associated	Secreted Factors	n.s.	not prognostic
KIRC	KIRC.1	CTSD	EBF1	0.905	single	RFR	Matrisome-associated	ECM Regulators	n.s.	not prognostic
KIRC	KIRC.1	NODAL	GP10_Fatty_acid_oxidation	0.933	single	RFR	Matrisome-associated	Secreted Factors	n.s.	not prognostic
KIRC	KIRC.2	ACAN	TFAP2C	0.819	single	RFR	Core matrisome	Proteoglycans	n.s.	not prognostic
KIRC	KIRC.2	IFNK	PD1_SIGNALING	0.818	single	RFR	Matrisome-associated	Secreted Factors	0.033	age-independent
KIRC	KIRC.2	LAMA5	TFAP2C	0.819	single	RFR	Core matrisome	ECM Glycoproteins	0.035	age-independent
KIRC	KIRC.2	PLOD3	GP12_Hypoxia.glycolosis	0.957	single	RFR	Matrisome-associated	ECM Regulators	n.s.	not prognostic
KIRC	KIRC.2	TNFSF14	GP2_Immune.Tcell.Bcell	0.815	single	RFR	Matrisome-associated	Secreted Factors	0.044	age-dependent
KIRC	KIRC.2	TNFSF14	PTEN_PATHWAY	0.896	single	sPCR	Matrisome-associated	Secreted Factors	0.044	age-dependent
KIRC	KIRC.2	TNFSF14	PD1_SIGNALING	0.818	single	RFR	Matrisome-associated	Secreted Factors	0.044	age-dependent
KIRC	KIRC.2	VEGFB	HNF4A	0.816	single	RFR	Matrisome-associated	Secreted Factors	0.042	age-independent
KIRC	KIRC.3	ACAN	BARX2	0.811	single	sPCR	Core matrisome	Proteoglycans	0.04	age-independent
KIRC	KIRC.3	ACAN	EBF1	0.905	single	RFR	Core matrisome	Proteoglycans	0.04	age-independent
KIRC	KIRC.3	ACAN	TBX2	0.836	single	sPCR	Core matrisome	Proteoglycans	0.04	age-independent
KIRC	KIRC.3	ANXA5	POU3F3	0.844	single	RFR	Matrisome-associated	ECM-affiliated Proteins	n.s.	not prognostic
KIRC	KIRC.3	ANXA5	RORA	0.889	single	RFR	Matrisome-associated	ECM-affiliated Proteins	n.s.	not prognostic
KIRC	KIRC.3	CBLN4	GP4_MES.ECM	0.848	common	both	Matrisome-associated	Secreted Factors	n.s.	not prognostic
KIRC	KIRC.3	CBLN4	VEGF_PATHWAY	0.974	single	sPCR	Matrisome-associated	Secreted Factors	n.s.	not prognostic
KIRC	KIRC.3	CLEC2D	PD1_SIGNALING	0.844	single	RFR	Matrisome-associated	ECM-affiliated Proteins	n.s.	not prognostic
KIRC	KIRC.3	CLEC2D	POU3F3	0.844	single	RFR	Matrisome-associated	ECM-affiliated Proteins	n.s.	not prognostic
KIRC	KIRC.3	CLEC6A	CTLA4_PATHWAY	0.831	single	RFR	Matrisome-associated	ECM-affiliated Proteins	n.s.	not prognostic
KIRC	KIRC.3	EGLN1	GP2_Immune.Tcell.Bcell	0.865	single	RFR	Matrisome-associated	ECM Regulators	n.s.	not prognostic
KIRC	KIRC.3	P4HA3	RETINOL_METABOLISM	0.828	single	sPCR	Matrisome-associated	ECM Regulators	n.s.	not prognostic
KIRC	KIRC.3	P4HA3	VEGF_PATHWAY	0.974	single	RFR	Matrisome-associated	ECM Regulators	n.s.	not prognostic
KIRC	KIRC.3	P4HA3	LMO2	0.821	common	both	Matrisome-associated	ECM Regulators	n.s.	not prognostic
KIRC	KIRC.3	P4HA3	GP16_Protein_kinase_signailng_.MAPKs.	0.861	single	sPCR	Matrisome-associated	ECM Regulators	n.s.	not prognostic
KIRC	KIRC.3	P4HA3	FOXJ3	0.848	single	sPCR	Matrisome-associated	ECM Regulators	n.s.	not prognostic
KIRC	KIRC.3	P4HA3	CTLA4_PATHWAY	0.831	single	sPCR	Matrisome-associated	ECM Regulators	n.s.	not prognostic
KIRC	KIRC.3	PLXND1	VEGF_PATHWAY	0.974	single	RFR	Matrisome-associated	ECM-affiliated Proteins	n.s.	not prognostic
KIRC	KIRC.3	PXDNL	PTEN_PATHWAY	0.953	single	sPCR	Core matrisome	ECM Glycoproteins	n.s.	not prognostic
KIRC	KIRC.3	PXDNL	GP16_Protein_kinase_signailng_.MAPKs.	0.861	single	sPCR	Core matrisome	ECM Glycoproteins	n.s.	not prognostic
KIRC	KIRC.3	PXDNL	GP4_MES.ECM	0.848	single	sPCR	Core matrisome	ECM Glycoproteins	n.s.	not prognostic
KIRC	KIRC.3	PXDNL	GP10_Fatty_acid_oxidation	0.859	single	sPCR	Core matrisome	ECM Glycoproteins	n.s.	not prognostic
KIRC	KIRC.3	PXDNL	VEGF_PATHWAY	0.974	single	sPCR	Core matrisome	ECM Glycoproteins	n.s.	not prognostic
KIRC	KIRC.3	PXDNL	RETINOL_METABOLISM	0.828	single	sPCR	Core matrisome	ECM Glycoproteins	n.s.	not prognostic
KIRC	KIRC.3	SEMA3C	CTLA4_PATHWAY	0.831	single	sPCR	Matrisome-associated	ECM-affiliated Proteins	0.03	age-independent
KIRC	KIRC.3	SERPINB9	CTLA4_PATHWAY	0.831	single	RFR	Matrisome-associated	ECM Regulators	n.s.	not prognostic
KIRC	KIRC.3	ZFP91	CTLA4_PATHWAY	0.831	single	sPCR	Matrisome-associated	Secreted Factors	n.s.	not prognostic
KIRC	KIRC.3	ZFP91	HDAC_TARGETS_DN	0.875	single	sPCR	Matrisome-associated	Secreted Factors	n.s.	not prognostic
KIRC	KIRC.4	ANXA5	VEGF_PATHWAY	0.827	single	sPCR	Matrisome-associated	ECM-affiliated Proteins	n.s.	not prognostic
KIRC	KIRC.4	VEGFB	PTEN_PATHWAY	0.871	single	RFR	Matrisome-associated	Secreted Factors	n.s.	not prognostic
KIRC	KIRC.4	XCL2	PD1_SIGNALING	0.844	single	RFR	Matrisome-associated	Secreted Factors	n.s.	not prognostic
KIRC	KIRC.4	XCL2	NR3C1	0.910	single	RFR	Matrisome-associated	Secreted Factors	n.s.	not prognostic
KIRC	KIRC.4	XCL2	PTEN_PATHWAY	0.871	single	sPCR	Matrisome-associated	Secreted Factors	n.s.	not prognostic
KIRC	KIRC.4	XCL2	GP2_Immune.Tcell.Bcell	0.816	single	sPCR	Matrisome-associated	Secreted Factors	n.s.	not prognostic
KIRC	KIRC.NA	ANGPT4	GP10_Fatty_acid_oxidation	0.925	single	RFR	Matrisome-associated	Secreted Factors	n.s.	not prognostic
KIRC	KIRC.NA	ANGPT4	GP12_Hypoxia.glycolosis	0.964	single	sPCR	Matrisome-associated	Secreted Factors	n.s.	not prognostic
KIRC	KIRC.NA	MMP24	VEGF_PATHWAY	0.896	single	RFR	Matrisome-associated	ECM Regulators	n.s.	not prognostic
KIRC	KIRC.NA	PF4	HOXD10	0.837	single	RFR	Matrisome-associated	Secreted Factors	n.s.	not prognostic
KIRC	KIRC.NA	PF4	HMGA1	0.913	single	RFR	Matrisome-associated	Secreted Factors	n.s.	not prognostic
KIRC	KIRC.NA	PF4	BCL6B	0.919	single	RFR	Matrisome-associated	Secreted Factors	n.s.	not prognostic
KIRC	KIRC.NA	PF4	HNF1A	0.915	single	RFR	Matrisome-associated	Secreted Factors	n.s.	not prognostic
KIRP	KIRP.C1	CXCL6	SOX7	0.862	single	RFR	Matrisome-associated	Secreted Factors	n.s.	not prognostic
KIRP	KIRP.C1	CXCL6	LEF1	0.970	single	RFR	Matrisome-associated	Secreted Factors	n.s.	not prognostic
KIRP	KIRP.C1	CXCL6	FOXJ3	0.808	single	RFR	Matrisome-associated	Secreted Factors	n.s.	not prognostic
KIRP	KIRP.C1	CXCL6	FOXC1	0.962	single	RFR	Matrisome-associated	Secreted Factors	n.s.	not prognostic
KIRP	KIRP.C2a	CTSD	BRCA1	0.848	single	RFR	Matrisome-associated	ECM Regulators	n.s.	not prognostic
KIRP	KIRP.C2a	INSL5	GP10_Fatty_acid_oxidation	0.926	single	RFR	Matrisome-associated	Secreted Factors	n.s.	not prognostic
KIRP	KIRP.C2a	PAPPA2	RETINOL_METABOLISM	0.844	single	sPCR	Matrisome-associated	ECM Regulators	n.s.	not prognostic
KIRP	KIRP.C2a	TSKU	HOXA5	0.837	single	sPCR	Core matrisome	ECM Glycoproteins	n.s.	not prognostic
KIRP	KIRP.C2a	TSKU	RETINOL_METABOLISM	0.844	single	sPCR	Core matrisome	ECM Glycoproteins	n.s.	not prognostic
KIRP	KIRP.C2b	COLEC10	HNF4A	0.810	single	RFR	Matrisome-associated	ECM-affiliated Proteins	n.s.	not prognostic
KIRP	KIRP.C2b	COLEC10	FOXO1	0.812	single	sPCR	Matrisome-associated	ECM-affiliated Proteins	n.s.	not prognostic
KIRP	KIRP.C2b	COLEC10	FOXC1	0.824	single	sPCR	Matrisome-associated	ECM-affiliated Proteins	n.s.	not prognostic
KIRP	KIRP.C2b	COLEC10	GP10_Fatty_acid_oxidation	0.925	single	RFR	Matrisome-associated	ECM-affiliated Proteins	n.s.	not prognostic
KIRP	KIRP.C2b	TSKU	SP4	0.868	single	RFR	Core matrisome	ECM Glycoproteins	n.s.	not prognostic
KIRP	KIRP.C2b	WNT3	GP10_Fatty_acid_oxidation	0.925	single	RFR	Matrisome-associated	Secreted Factors	n.s.	not prognostic
LIHC	LIHC.iCluster:1	BMP10	GP3_Tumor_suppressing_miRNA_targets	0.848	single	sPCR	Matrisome-associated	Secreted Factors	n.s.	not prognostic
LIHC	LIHC.iCluster:1	BMP10	RETINOL_METABOLISM	0.966	single	sPCR	Matrisome-associated	Secreted Factors	n.s.	not prognostic
LIHC	LIHC.iCluster:1	CCL26	ATF7	0.825	single	sPCR	Matrisome-associated	Secreted Factors	n.s.	not prognostic
LIHC	LIHC.iCluster:1	CCL26	HSF2	0.808	single	RFR	Matrisome-associated	Secreted Factors	n.s.	not prognostic
LIHC	LIHC.iCluster:1	CCL26	IGF1R_PATHWAY	0.861	single	sPCR	Matrisome-associated	Secreted Factors	n.s.	not prognostic
LIHC	LIHC.iCluster:1	COLEC10	RETINOL_METABOLISM	0.966	single	RFR	Matrisome-associated	ECM-affiliated Proteins	n.s.	not prognostic
LIHC	LIHC.iCluster:1	COLEC10	IGF1R_PATHWAY	0.861	single	RFR	Matrisome-associated	ECM-affiliated Proteins	n.s.	not prognostic
LIHC	LIHC.iCluster:1	CXCL12	NR2F6	0.811	single	RFR	Matrisome-associated	Secreted Factors	n.s.	not prognostic
LIHC	LIHC.iCluster:1	FGL1	GP12_Hypoxia.glycolosis	0.841	single	sPCR	Core matrisome	ECM Glycoproteins	n.s.	not prognostic
LIHC	LIHC.iCluster:1	FGL1	GP10_Fatty_acid_oxidation	0.952	common	both	Core matrisome	ECM Glycoproteins	n.s.	not prognostic
LIHC	LIHC.iCluster:1	FGL1	GP3_Tumor_suppressing_miRNA_targets	0.848	single	sPCR	Core matrisome	ECM Glycoproteins	n.s.	not prognostic
LIHC	LIHC.iCluster:1	IGF2	CEBPA	0.924	single	RFR	Matrisome-associated	Secreted Factors	n.s.	not prognostic
LIHC	LIHC.iCluster:1	IGF2	GP10_Fatty_acid_oxidation	0.952	single	sPCR	Matrisome-associated	Secreted Factors	n.s.	not prognostic
LIHC	LIHC.iCluster:1	IGFBP1	RETINOL_METABOLISM	0.966	common	both	Core matrisome	ECM Glycoproteins	n.s.	not prognostic
LIHC	LIHC.iCluster:1	IGFBP1	GP12_Hypoxia.glycolosis	0.841	single	sPCR	Core matrisome	ECM Glycoproteins	n.s.	not prognostic
LIHC	LIHC.iCluster:1	ITIH2	GP12_Hypoxia.glycolosis	0.841	single	sPCR	Matrisome-associated	ECM Regulators	n.s.	not prognostic
LIHC	LIHC.iCluster:1	ITIH2	RETINOL_METABOLISM	0.966	single	sPCR	Matrisome-associated	ECM Regulators	n.s.	not prognostic
LIHC	LIHC.iCluster:1	PRG2	GP3_Tumor_suppressing_miRNA_targets	0.848	single	RFR	Core matrisome	Proteoglycans	n.s.	not prognostic
LIHC	LIHC.iCluster:1	PRG2	MTOR_PATHWAY	0.809	single	sPCR	Core matrisome	Proteoglycans	n.s.	not prognostic
LIHC	LIHC.iCluster:2	CCL16	GP17_Basal_signaling	0.914	single	sPCR	Matrisome-associated	Secreted Factors	n.s.	not prognostic
LIHC	LIHC.iCluster:2	F9	GP10_Fatty_acid_oxidation	0.993	single	RFR	Matrisome-associated	ECM Regulators	0	age-independent
LIHC	LIHC.iCluster:3	INS	GP13_Neural_signailng	0.873	single	RFR	Matrisome-associated	Secreted Factors	n.s.	not prognostic
LIHC	LIHC.iCluster:3	INS	NR1H4	0.974	single	RFR	Matrisome-associated	Secreted Factors	n.s.	not prognostic
LIHC	LIHC.iCluster:3	MASP2	GP17_Basal_signaling	0.886	single	sPCR	Matrisome-associated	ECM Regulators	n.s.	not prognostic
LIHC	LIHC.iCluster:3	MASP2	GP3_Tumor_suppressing_miRNA_targets	0.930	single	sPCR	Matrisome-associated	ECM Regulators	n.s.	not prognostic
LIHC	LIHC.iCluster:3	XCL1	SOX15	0.864	single	sPCR	Matrisome-associated	Secreted Factors	n.s.	not prognostic
LIHC	LIHC.iCluster:3	XCL1	DMRTA1	0.871	single	sPCR	Matrisome-associated	Secreted Factors	n.s.	not prognostic
LIHC	LIHC.iCluster:3	XCL1	GP15_EGF_signailng	0.832	single	sPCR	Matrisome-associated	Secreted Factors	n.s.	not prognostic
LIHC	LIHC.iCluster:3	XCL1	LBX2	0.909	single	sPCR	Matrisome-associated	Secreted Factors	n.s.	not prognostic
LIHC	LIHC.iCluster:3	XCL1	GP6_Squamous_differentiation.development	0.891	single	RFR	Matrisome-associated	Secreted Factors	n.s.	not prognostic
LIHC	LIHC.iCluster:3	XCL1	GP16_Protein_kinase_signailng_.MAPKs.	0.839	single	RFR	Matrisome-associated	Secreted Factors	n.s.	not prognostic
LIHC	LIHC.iCluster:3	XCL1	NFAT5	0.897	single	sPCR	Matrisome-associated	Secreted Factors	n.s.	not prognostic
LUAD	LUAD.1	VWA5A	POU2F3	0.847	single	RFR	Core matrisome	ECM Glycoproteins	n.s.	not prognostic
LUAD	LUAD.3	CRLF3	FOXJ1	0.816	single	RFR	Matrisome-associated	Secreted Factors	0.03	age-independent
LUAD	LUAD.5	BMP3	st.fraction	0.872	single	RFR	Matrisome-associated	Secreted Factors	n.s.	not prognostic
LUAD	LUAD.5	BMP3	GP20_TAL1.Leukemia.erythropoiesis	0.843	single	RFR	Matrisome-associated	Secreted Factors	n.s.	not prognostic
LUAD	LUAD.5	CTSD	ITGB2	0.880	single	RFR	Matrisome-associated	ECM Regulators	n.s.	not prognostic
LUAD	LUAD.5	MMP24	CTLA4_PATHWAY	0.854	single	RFR	Matrisome-associated	ECM Regulators	n.s.	not prognostic
LUAD	LUAD.5	MMP24	hsa.miR.29c.3p	0.808	single	RFR	Matrisome-associated	ECM Regulators	n.s.	not prognostic
LUAD	LUAD.5	MUC21	GP16_Protein_kinase_signailng_.MAPKs.	0.886	single	sPCR	Matrisome-associated	ECM-affiliated Proteins	n.s.	not prognostic
LUAD	LUAD.6	CLEC4C	HDAC_TARGETS_DN	0.896	single	RFR	Matrisome-associated	ECM-affiliated Proteins	0.019	age-independent
LUAD	LUAD.6	CLEC4C	GP2_Immune.Tcell.Bcell	0.897	single	sPCR	Matrisome-associated	ECM-affiliated Proteins	0.019	age-independent
LUAD	LUAD.6	CLEC6A	PD1_SIGNALING	0.875	single	sPCR	Matrisome-associated	ECM-affiliated Proteins	n.s.	not prognostic
LUAD	LUAD.6	CLEC6A	HDAC_TARGETS_DN	0.896	single	sPCR	Matrisome-associated	ECM-affiliated Proteins	n.s.	not prognostic
LUAD	LUAD.6	CLEC6A	CASPASE_CASCADE_.APOPTOSIS.	0.862	common	both	Matrisome-associated	ECM-affiliated Proteins	n.s.	not prognostic
LUAD	LUAD.6	FGL1	CASPASE_CASCADE_.APOPTOSIS.	0.862	single	sPCR	Core matrisome	ECM Glycoproteins	n.s.	not prognostic
LUAD	LUAD.6	FGL1	GP6_Squamous_differentiation.development	0.847	common	both	Core matrisome	ECM Glycoproteins	n.s.	not prognostic
LUAD	LUAD.6	IL16	PD1_SIGNALING	0.875	single	RFR	Matrisome-associated	Secreted Factors	0.019	age-independent
LUAD	LUAD.6	IL16	GP16_Protein_kinase_signailng_.MAPKs.	0.809	single	RFR	Matrisome-associated	Secreted Factors	0.019	age-independent
LUAD	LUAD.6	IL16	CTLA4_PATHWAY	0.861	common	both	Matrisome-associated	Secreted Factors	0.019	age-independent
LUAD	LUAD.6	SEMA3A	GP11_Immune.IFN	0.802	single	sPCR	Matrisome-associated	ECM-affiliated Proteins	n.s.	not prognostic
LUAD	LUAD.6	SERPINB9	GP6_Squamous_differentiation.development	0.847	single	RFR	Matrisome-associated	ECM Regulators	n.s.	not prognostic
LUAD	LUAD.6	SERPINB9	GP2_Immune.Tcell.Bcell	0.897	single	sPCR	Matrisome-associated	ECM Regulators	n.s.	not prognostic
LUSC	LUSC.basal	ANXA8L1	GP5_MYC_targets.TERT	0.805	single	RFR	Matrisome-associated	ECM-affiliated Proteins	n.s.	not prognostic
LUSC	LUSC.basal	EGLN3	GP17_Basal_signaling	0.946	single	RFR	Matrisome-associated	ECM Regulators	n.s.	not prognostic
LUSC	LUSC.basal	EGLN3	HIF1A	0.830	single	RFR	Matrisome-associated	ECM Regulators	n.s.	not prognostic
LUSC	LUSC.basal	EGLN3	GP16_Protein_kinase_signailng_.MAPKs.	0.855	single	RFR	Matrisome-associated	ECM Regulators	n.s.	not prognostic
LUSC	LUSC.basal	SEMA4B	TFAP2C	0.800	single	RFR	Matrisome-associated	ECM-affiliated Proteins	n.s.	not prognostic
LUSC	LUSC.basal	SEMA4B	SOX2	0.849	single	RFR	Matrisome-associated	ECM-affiliated Proteins	n.s.	not prognostic
LUSC	LUSC.classical	ADAM17	RARG	0.809	single	RFR	Matrisome-associated	ECM Regulators	n.s.	not prognostic
LUSC	LUSC.classical	BDNF	SMAD3	0.810	single	RFR	Matrisome-associated	Secreted Factors	n.s.	not prognostic
LUSC	LUSC.classical	BDNF	SOX2	0.926	single	RFR	Matrisome-associated	Secreted Factors	n.s.	not prognostic
LUSC	LUSC.classical	BDNF	GP17_Basal_signaling	0.928	single	RFR	Matrisome-associated	Secreted Factors	n.s.	not prognostic
LUSC	LUSC.classical	CCL27	GP17_Basal_signaling	0.928	single	RFR	Matrisome-associated	Secreted Factors	n.s.	not prognostic
LUSC	LUSC.classical	CCL27	GP6_Squamous_differentiation.development	0.929	single	RFR	Matrisome-associated	Secreted Factors	n.s.	not prognostic
LUSC	LUSC.classical	SEMA6D	GP12_Hypoxia.glycolosis	0.861	single	sPCR	Matrisome-associated	ECM-affiliated Proteins	n.s.	not prognostic
LUSC	LUSC.classical	SEMA6D	SHOX2	0.805	single	sPCR	Matrisome-associated	ECM-affiliated Proteins	n.s.	not prognostic
LUSC	LUSC.classical	SEMA6D	E2F7	0.898	single	RFR	Matrisome-associated	ECM-affiliated Proteins	n.s.	not prognostic
LUSC	LUSC.classical	SFTPA2	GP12_Hypoxia.glycolosis	0.861	single	sPCR	Matrisome-associated	ECM-affiliated Proteins	n.s.	not prognostic
LUSC	LUSC.classical	WNT3A	HDAC_TARGETS_DN	0.816	single	sPCR	Matrisome-associated	Secreted Factors	n.s.	not prognostic
LUSC	LUSC.classical	WNT3A	BRCA_ATR_PATHWAY	0.843	single	sPCR	Matrisome-associated	Secreted Factors	n.s.	not prognostic
LUSC	LUSC.classical	WNT3A	GP1_Proliferation.DNA_repair	0.911	single	sPCR	Matrisome-associated	Secreted Factors	n.s.	not prognostic
LUSC	LUSC.primitive	ADAMTS19	BRCA_ATR_PATHWAY	0.880	single	sPCR	Matrisome-associated	ECM Regulators	n.s.	not prognostic
LUSC	LUSC.primitive	ADAMTS19	GP12_Hypoxia.glycolosis	0.822	single	sPCR	Matrisome-associated	ECM Regulators	n.s.	not prognostic
LUSC	LUSC.secretory	ANXA8L1	CTLA4_PATHWAY	0.884	single	RFR	Matrisome-associated	ECM-affiliated Proteins	n.s.	not prognostic
LUSC	LUSC.secretory	HTRA4	TBX5	0.927	single	RFR	Matrisome-associated	ECM Regulators	n.s.	not prognostic
LUSC	LUSC.secretory	IL11	GP4_MES.ECM	0.829	single	sPCR	Matrisome-associated	Secreted Factors	n.s.	not prognostic
LUSC	LUSC.secretory	IL11	IRF6	0.854	single	sPCR	Matrisome-associated	Secreted Factors	n.s.	not prognostic
LUSC	LUSC.secretory	IL11	GP18_Vesicle.EPR_membrane_coat	0.850	single	RFR	Matrisome-associated	Secreted Factors	n.s.	not prognostic
LUSC	LUSC.secretory	NTN3	RAS_PATHWAY	0.847	single	RFR	Core matrisome	ECM Glycoproteins	n.s.	not prognostic
LUSC	LUSC.secretory	SEMA4C	GP2_Immune.Tcell.Bcell	0.918	single	RFR	Matrisome-associated	ECM-affiliated Proteins	n.s.	not prognostic
LUSC	LUSC.secretory	SEMA4F	CTLA4_PATHWAY	0.884	single	RFR	Matrisome-associated	ECM-affiliated Proteins	n.s.	not prognostic
LUSC	LUSC.secretory	SFTPA2	GP4_MES.ECM	0.829	single	sPCR	Matrisome-associated	ECM-affiliated Proteins	n.s.	not prognostic
LUSC	LUSC.secretory	WNT1	GP6_Squamous_differentiation.development	0.913	single	RFR	Matrisome-associated	Secreted Factors	n.s.	not prognostic
LUSC	LUSC.secretory	WNT5B	CASPASE_CASCADE_.APOPTOSIS.	0.864	single	RFR	Matrisome-associated	Secreted Factors	n.s.	not prognostic
LUSC	LUSC.secretory	WNT5B	GP20_TAL1.Leukemia.erythropoiesis	0.814	single	RFR	Matrisome-associated	Secreted Factors	n.s.	not prognostic
LUSC	LUSC.secretory	XCL2	GP16_Protein_kinase_signailng_.MAPKs.	0.903	single	sPCR	Matrisome-associated	Secreted Factors	0.046	age-independent
LUSC	LUSC.secretory	ZP4	GP12_Hypoxia.glycolosis	0.836	single	RFR	Core matrisome	ECM Glycoproteins	n.s.	not prognostic
LUSC	LUSC.secretory	ZP4	HDAC_TARGETS_DN	0.945	single	sPCR	Core matrisome	ECM Glycoproteins	n.s.	not prognostic
LUSC	LUSC.secretory	ZP4	GP2_Immune.Tcell.Bcell	0.918	single	RFR	Core matrisome	ECM Glycoproteins	n.s.	not prognostic
LUSC	LUSC.secretory	ZP4	GP11_Immune.IFN	0.811	single	RFR	Core matrisome	ECM Glycoproteins	n.s.	not prognostic
OV	OVCA.Proliferative	NTN3	TFAP4	0.802	single	sPCR	Core matrisome	ECM Glycoproteins	n.s.	not prognostic
OV	OVCA.Proliferative	NTN3	E2F1	0.847	single	sPCR	Core matrisome	ECM Glycoproteins	n.s.	not prognostic
OV	OVCA.Proliferative	NTN3	PAX4	0.895	single	sPCR	Core matrisome	ECM Glycoproteins	n.s.	not prognostic
OV	OVCA.Proliferative	NTN3	GP1_Proliferation.DNA_repair	0.859	single	RFR	Core matrisome	ECM Glycoproteins	n.s.	not prognostic
OV	OVCA.Proliferative	VWA5B1	GP1_Proliferation.DNA_repair	0.859	single	sPCR	Core matrisome	ECM Glycoproteins	n.s.	not prognostic
PCPG	PCPG.Kinase signaling	ANXA7	GP1_Proliferation.DNA_repair	0.896	single	RFR	Matrisome-associated	ECM-affiliated Proteins	n.s.	not prognostic
PCPG	PCPG.Kinase signaling	FGF16	RESPONSE_TO_ANDROGEN	0.841	single	RFR	Matrisome-associated	Secreted Factors	n.s.	not prognostic
PCPG	PCPG.Kinase signaling	FGF16	GP6_Squamous_differentiation.development	0.918	single	RFR	Matrisome-associated	Secreted Factors	n.s.	not prognostic
PCPG	PCPG.Kinase signaling	FGF16	GP10_Fatty_acid_oxidation	0.881	single	RFR	Matrisome-associated	Secreted Factors	n.s.	not prognostic
PCPG	PCPG.Kinase signaling	FGF16	GP13_Neural_signailng	0.904	single	RFR	Matrisome-associated	Secreted Factors	n.s.	not prognostic
PCPG	PCPG.Kinase signaling	FGF16	CASPASE_CASCADE_.APOPTOSIS.	0.880	single	RFR	Matrisome-associated	Secreted Factors	n.s.	not prognostic
PCPG	PCPG.Kinase signaling	FGF16	IGF1R_PATHWAY	0.817	single	RFR	Matrisome-associated	Secreted Factors	n.s.	not prognostic
PCPG	PCPG.Kinase signaling	FGF16	RETINOL_METABOLISM	0.867	single	RFR	Matrisome-associated	Secreted Factors	n.s.	not prognostic
PCPG	PCPG.Kinase signaling	PLXNA3	SOX13	0.914	single	RFR	Matrisome-associated	ECM-affiliated Proteins	n.s.	not prognostic
PCPG	PCPG.Kinase signaling	PLXNA3	MSX2	0.928	single	RFR	Matrisome-associated	ECM-affiliated Proteins	n.s.	not prognostic
PCPG	PCPG.Kinase signaling	PLXNA3	SP1	0.957	single	RFR	Matrisome-associated	ECM-affiliated Proteins	n.s.	not prognostic
PCPG	PCPG.Kinase signaling	PLXNA3	HDAC_TARGETS_DN	0.893	single	RFR	Matrisome-associated	ECM-affiliated Proteins	n.s.	not prognostic
PCPG	PCPG.Kinase signaling	PLXNA3	FOXO1	0.944	single	RFR	Matrisome-associated	ECM-affiliated Proteins	n.s.	not prognostic
PCPG	PCPG.Kinase signaling	PLXNB1	TFAP2B	0.969	single	RFR	Matrisome-associated	ECM-affiliated Proteins	n.s.	not prognostic
PCPG	PCPG.Kinase signaling	PLXNB1	RAS_PATHWAY	0.882	single	RFR	Matrisome-associated	ECM-affiliated Proteins	n.s.	not prognostic
PCPG	PCPG.Kinase signaling	PLXNB1	GP6_Squamous_differentiation.development	0.918	single	RFR	Matrisome-associated	ECM-affiliated Proteins	n.s.	not prognostic
PCPG	PCPG.Pseudohypoxia	ANXA7	CPEB1	0.927	single	RFR	Matrisome-associated	ECM-affiliated Proteins	n.s.	not prognostic
PCPG	PCPG.Pseudohypoxia	LOXL3	RUNX3	0.817	single	RFR	Matrisome-associated	ECM Regulators	n.s.	not prognostic
PCPG	PCPG.Pseudohypoxia	LOXL3	HER2_AMPLIFIED	0.809	single	RFR	Matrisome-associated	ECM Regulators	n.s.	not prognostic
PCPG	PCPG.Pseudohypoxia	LOXL3	RETINOL_METABOLISM	0.927	single	RFR	Matrisome-associated	ECM Regulators	n.s.	not prognostic
PCPG	PCPG.Pseudohypoxia	LOXL3	HDAC_TARGETS_DN	0.842	single	sPCR	Matrisome-associated	ECM Regulators	n.s.	not prognostic
PCPG	PCPG.Pseudohypoxia	NTNG1	TBX20	0.985	single	sPCR	Core matrisome	ECM Glycoproteins	n.s.	not prognostic
PCPG	PCPG.Pseudohypoxia	NTNG1	TGIF2	0.940	single	RFR	Core matrisome	ECM Glycoproteins	n.s.	not prognostic
PCPG	PCPG.Pseudohypoxia	NTNG1	HOXD3	0.933	single	sPCR	Core matrisome	ECM Glycoproteins	n.s.	not prognostic
PCPG	PCPG.Pseudohypoxia	NTNG1	GP5_MYC_targets.TERT	0.931	single	sPCR	Core matrisome	ECM Glycoproteins	n.s.	not prognostic
PCPG	PCPG.Pseudohypoxia	VWA5B1	HER2_AMPLIFIED	0.809	single	sPCR	Core matrisome	ECM Glycoproteins	n.s.	not prognostic
PCPG	PCPG.Pseudohypoxia	VWA5B1	RETINOL_METABOLISM	0.927	single	sPCR	Core matrisome	ECM Glycoproteins	n.s.	not prognostic
PCPG	PCPG.Pseudohypoxia	VWA5B1	CTLA4_PATHWAY	0.850	single	sPCR	Core matrisome	ECM Glycoproteins	n.s.	not prognostic
PCPG	PCPG.Pseudohypoxia	VWA5B1	GP10_Fatty_acid_oxidation	0.897	single	sPCR	Core matrisome	ECM Glycoproteins	n.s.	not prognostic
PCPG	PCPG.Pseudohypoxia	VWA5B1	GP9_Cell.cell_adhesion	0.903	single	sPCR	Core matrisome	ECM Glycoproteins	n.s.	not prognostic
PCPG	PCPG.Pseudohypoxia	VWA5B1	GP19_1Q_amplicon	0.921	single	sPCR	Core matrisome	ECM Glycoproteins	n.s.	not prognostic
PCPG	PCPG.Wnt-altered	CBLN1	GP6_Squamous_differentiation.development	0.929	single	RFR	Matrisome-associated	Secreted Factors	n.s.	not prognostic
PRAD	PRAD.1-ERG	LMAN1L	RB_PATHWAY	0.882	single	RFR	Matrisome-associated	ECM-affiliated Proteins	n.s.	not prognostic
SKCM	SKCM.BRAF_Hotspot_Mutants	BMP10	PI3K_CASCADE	0.845	single	RFR	Matrisome-associated	Secreted Factors	n.s.	not prognostic
SKCM	SKCM.BRAF_Hotspot_Mutants	CTSK	FOXD3	0.976	single	RFR	Matrisome-associated	ECM Regulators	n.s.	not prognostic
SKCM	SKCM.BRAF_Hotspot_Mutants	DHH	RETINOL_METABOLISM	0.817	single	sPCR	Matrisome-associated	Secreted Factors	n.s.	not prognostic
SKCM	SKCM.BRAF_Hotspot_Mutants	FST	TFAP2A	0.820	single	RFR	Matrisome-associated	Secreted Factors	n.s.	not prognostic
SKCM	SKCM.BRAF_Hotspot_Mutants	LGI4	RXRG	0.884	single	RFR	Core matrisome	ECM Glycoproteins	n.s.	not prognostic
SKCM	SKCM.BRAF_Hotspot_Mutants	MMP17	TFAP2A	0.820	single	sPCR	Matrisome-associated	ECM Regulators	n.s.	not prognostic
SKCM	SKCM.BRAF_Hotspot_Mutants	SERPINE2	PKNOX2	0.850	single	RFR	Matrisome-associated	ECM Regulators	n.s.	not prognostic
SKCM	SKCM.BRAF_Hotspot_Mutants	SPP1	GP7_Estrogen_signaling	0.893	single	sPCR	Core matrisome	ECM Glycoproteins	n.s.	not prognostic
SKCM	SKCM.BRAF_Hotspot_Mutants	SPP1	RUNX3	0.815	common	both	Core matrisome	ECM Glycoproteins	n.s.	not prognostic
SKCM	SKCM.NF1_Any_Mutants	EGLN1	RESPONSE_TO_ANDROGEN	0.809	single	RFR	Matrisome-associated	ECM Regulators	n.s.	not prognostic
SKCM	SKCM.NF1_Any_Mutants	PLXNC1	PKNOX2	0.858	single	sPCR	Matrisome-associated	ECM-affiliated Proteins	n.s.	not prognostic
SKCM	SKCM.RAS_Hotspot_Mutants	ADAM17	PGR	0.880	single	RFR	Matrisome-associated	ECM Regulators	n.s.	not prognostic
SKCM	SKCM.RAS_Hotspot_Mutants	AMBN	PI3K_CASCADE	0.842	single	RFR	Core matrisome	ECM Glycoproteins	n.s.	not prognostic
SKCM	SKCM.RAS_Hotspot_Mutants	FLG2	RETINOL_METABOLISM	0.850	single	sPCR	Matrisome-associated	Secreted Factors	0.006	age-dependent
SKCM	SKCM.RAS_Hotspot_Mutants	FLG2	PI3K_CASCADE	0.842	single	RFR	Matrisome-associated	Secreted Factors	0.006	age-dependent
SKCM	SKCM.RAS_Hotspot_Mutants	FLG2	GP9_Cell.cell_adhesion	0.910	single	sPCR	Matrisome-associated	Secreted Factors	0.006	age-dependent
SKCM	SKCM.RAS_Hotspot_Mutants	FLG2	GP21_Anti.apoptosis.DNA_stability	0.826	single	RFR	Matrisome-associated	Secreted Factors	0.006	age-dependent
SKCM	SKCM.RAS_Hotspot_Mutants	FLG2	GP7_Estrogen_signaling	0.923	single	RFR	Matrisome-associated	Secreted Factors	0.006	age-dependent
SKCM	SKCM.RAS_Hotspot_Mutants	FREM2	GP9_Cell.cell_adhesion	0.910	single	sPCR	Matrisome-associated	ECM-affiliated Proteins	n.s.	not prognostic
SKCM	SKCM.RAS_Hotspot_Mutants	FREM2	RESPONSE_TO_ANDROGEN	0.844	single	RFR	Matrisome-associated	ECM-affiliated Proteins	n.s.	not prognostic
SKCM	SKCM.RAS_Hotspot_Mutants	HMCN1	PKNOX2	0.861	single	sPCR	Core matrisome	ECM Glycoproteins	n.s.	not prognostic
SKCM	SKCM.RAS_Hotspot_Mutants	HMCN1	RESPONSE_TO_ANDROGEN	0.844	single	RFR	Core matrisome	ECM Glycoproteins	n.s.	not prognostic
SKCM	SKCM.RAS_Hotspot_Mutants	LOXL3	TFAP2A	0.916	single	RFR	Matrisome-associated	ECM Regulators	n.s.	not prognostic
SKCM	SKCM.RAS_Hotspot_Mutants	NGLY1	PI3K_CASCADE	0.842	single	RFR	Matrisome-associated	ECM Regulators	n.s.	not prognostic
SKCM	SKCM.RAS_Hotspot_Mutants	SDC3	LEF1	0.852	single	RFR	Matrisome-associated	ECM-affiliated Proteins	n.s.	not prognostic
SKCM	SKCM.RAS_Hotspot_Mutants	SERPINE2	RETINOL_METABOLISM	0.850	single	sPCR	Matrisome-associated	ECM Regulators	n.s.	not prognostic
SKCM	SKCM.RAS_Hotspot_Mutants	SERPINE2	RESPONSE_TO_ANDROGEN	0.844	single	RFR	Matrisome-associated	ECM Regulators	n.s.	not prognostic
SKCM	SKCM.RAS_Hotspot_Mutants	SERPINE2	FOXQ1	0.899	single	RFR	Matrisome-associated	ECM Regulators	n.s.	not prognostic
SKCM	SKCM.RAS_Hotspot_Mutants	TIMP2	GP10_Fatty_acid_oxidation	0.841	single	RFR	Matrisome-associated	ECM Regulators	n.s.	not prognostic
SKCM	SKCM.RAS_Hotspot_Mutants	ZFP91	GP9_Cell.cell_adhesion	0.910	single	RFR	Matrisome-associated	Secreted Factors	n.s.	not prognostic
SKCM	SKCM.Triple_WT	ANXA6	GP7_Estrogen_signaling	0.909	single	sPCR	Matrisome-associated	ECM-affiliated Proteins	n.s.	not prognostic
SKCM	SKCM.Triple_WT	ELSPBP1	GP10_Fatty_acid_oxidation	0.801	single	sPCR	Core matrisome	ECM Glycoproteins	0.003	age-dependent
SKCM	SKCM.Triple_WT	ELSPBP1	GP7_Estrogen_signaling	0.909	single	sPCR	Core matrisome	ECM Glycoproteins	0.003	age-dependent
THCA	THCA.1	WNT4	MZF1	0.820	single	RFR	Matrisome-associated	Secreted Factors	n.s.	not prognostic
THCA	THCA.2	CRELD2	PLAG1	0.899	single	RFR	Core matrisome	ECM Glycoproteins	n.s.	not prognostic
THCA	THCA.3	MEGF9	HOXA11	0.882	single	RFR	Matrisome-associated	Secreted Factors	n.s.	not prognostic
THCA	THCA.3	MEGF9	EN2	0.816	single	RFR	Matrisome-associated	Secreted Factors	n.s.	not prognostic
THCA	THCA.3	MEGF9	MEIS1	0.948	single	RFR	Matrisome-associated	Secreted Factors	n.s.	not prognostic
THCA	THCA.5	IGFBP6	HER2_AMPLIFIED	0.824	single	sPCR	Core matrisome	ECM Glycoproteins	n.s.	not prognostic
THCA	THCA.5	IGFBP6	BRCA_ATR_PATHWAY	0.864	single	RFR	Core matrisome	ECM Glycoproteins	n.s.	not prognostic
THCA	THCA.5	IGFBP6	PAX8	0.962	single	RFR	Core matrisome	ECM Glycoproteins	n.s.	not prognostic
THCA	THCA.5	IGFBP6	GLIS3	0.816	single	RFR	Core matrisome	ECM Glycoproteins	n.s.	not prognostic
THCA	THCA.5	IGFBP6	GP10_Fatty_acid_oxidation	0.824	single	RFR	Core matrisome	ECM Glycoproteins	n.s.	not prognostic
THCA	THCA.5	PLXNB2	ARID5B	0.813	single	RFR	Matrisome-associated	ECM-affiliated Proteins	n.s.	not prognostic
THCA	THCA.5	PLXND1	PRDM1	0.954	single	RFR	Matrisome-associated	ECM-affiliated Proteins	n.s.	not prognostic
THCA	THCA.5	PLXND1	MZF1	0.822	single	RFR	Matrisome-associated	ECM-affiliated Proteins	n.s.	not prognostic
THCA	THCA.5	PLXND1	RFX1	0.916	single	RFR	Matrisome-associated	ECM-affiliated Proteins	n.s.	not prognostic
THCA	THCA.NA	CRELD2	BRCA_ATR_PATHWAY	0.818	single	RFR	Core matrisome	ECM Glycoproteins	n.s.	not prognostic
THCA	THCA.NA	LTBP4	BRCA_ATR_PATHWAY	0.818	single	RFR	Core matrisome	ECM Glycoproteins	n.s.	not prognostic
UCEC	UCEC.CN_HIGH	FGF18	MEIS1	0.879	single	sPCR	Matrisome-associated	Secreted Factors	n.s.	not prognostic
UCEC	UCEC.CN_HIGH	FGF18	MSX1	0.839	single	sPCR	Matrisome-associated	Secreted Factors	n.s.	not prognostic
UCEC	UCEC.CN_HIGH	TLL2	TCF7L1	0.822	single	RFR	Matrisome-associated	ECM Regulators	n.s.	not prognostic
UCEC	UCEC.CN_HIGH	TLL2	TGIF2	0.850	single	RFR	Matrisome-associated	ECM Regulators	n.s.	not prognostic
UCEC	UCEC.CN_LOW	BMP5	GP9_Cell.cell_adhesion	0.801	single	sPCR	Matrisome-associated	Secreted Factors	n.s.	not prognostic
UCEC	UCEC.CN_LOW	CRELD2	HOXD10	0.830	single	RFR	Core matrisome	ECM Glycoproteins	n.s.	not prognostic
UCEC	UCEC.CN_LOW	CXCL1	CEBPA	0.817	single	sPCR	Matrisome-associated	Secreted Factors	n.s.	not prognostic
UCEC	UCEC.CN_LOW	CXCL1	HOXB9	0.829	single	sPCR	Matrisome-associated	Secreted Factors	n.s.	not prognostic
UCEC	UCEC.CN_LOW	GDF11	LEF1	0.846	single	RFR	Matrisome-associated	Secreted Factors	n.s.	not prognostic
UCEC	UCEC.CN_LOW	IL12A	MSX2	0.823	common	both	Matrisome-associated	Secreted Factors	0.004	age-independent
UCEC	UCEC.CN_LOW	IL19	GP9_Cell.cell_adhesion	0.801	single	RFR	Matrisome-associated	Secreted Factors	n.s.	not prognostic
UCEC	UCEC.MSI	ADAMTS6	SOX17	0.935	single	RFR	Matrisome-associated	ECM Regulators	n.s.	not prognostic
UCEC	UCEC.MSI	ADAMTS6	ZBTB16	0.848	single	sPCR	Matrisome-associated	ECM Regulators	n.s.	not prognostic
UCEC	UCEC.MSI	CRELD2	SOX4	0.853	single	RFR	Core matrisome	ECM Glycoproteins	n.s.	not prognostic
UCEC	UCEC.MSI	GPC2	KLF7	0.803	single	sPCR	Matrisome-associated	ECM-affiliated Proteins	n.s.	not prognostic
UCEC	UCEC.MSI	PRL	PGR	0.861	single	RFR	Matrisome-associated	Secreted Factors	n.s.	not prognostic
UCEC	UCEC.POLE	MDK	SOX17	0.941	single	RFR	Matrisome-associated	Secreted Factors	n.s.	not prognostic
UCEC	UCEC.POLE	SEMA4D	PAX8	0.835	single	RFR	Matrisome-associated	ECM-affiliated Proteins	n.s.	not prognostic
UCS	UCS.1	CSH1	GP21_Anti.apoptosis.DNA_stability	0.826	single	RFR	Matrisome-associated	Secreted Factors	n.s.	not prognostic
UCS	UCS.1	CSH1	PD1_SIGNALING	0.807	single	RFR	Matrisome-associated	Secreted Factors	n.s.	not prognostic
UCS	UCS.1	INSL5	PD1_SIGNALING	0.807	single	RFR	Matrisome-associated	Secreted Factors	n.s.	not prognostic
UCS	UCS.1	INSL5	GP13_Neural_signailng	0.831	single	sPCR	Matrisome-associated	Secreted Factors	n.s.	not prognostic
UCS	UCS.1	INSL5	GP17_Basal_signaling	0.821	single	RFR	Matrisome-associated	Secreted Factors	n.s.	not prognostic
UCS	UCS.1	INSL5	GP21_Anti.apoptosis.DNA_stability	0.826	single	RFR	Matrisome-associated	Secreted Factors	n.s.	not prognostic

## Sheet: Supplementary Table 2
Supplementary Table 2. Cross-validation of matrisome landmarks at the protein level in The Human Protein Atlas (THPA) database.
Tumor type	Landmark matrisome gene	Cancer type in THPA	High	Medium	Low	Not detected	% non zero in THPA	% high or medium in THPA	Is non-zero?
BRCA	A2ML1	breast cancer	0	0	1	11	8.33	0.00	yes
BRCA	COL9A3	breast cancer	0	0	0	10	0.00	0.00	no
BRCA	GPC2	breast cancer	0	5	6	0	100.00	45.45	yes
BRCA	MGP	breast cancer	3	3	3	2	81.82	54.55	yes
BRCA	PRG2	breast cancer	0	0	0	11	0.00	0.00	no
BRCA	WNT6	breast cancer	0	2	4	5	54.55	18.18	yes
BRCA	ZP4	breast cancer	0	0	0	12	0.00	0.00	no
BRCA	ADAM15	breast cancer	0	7	5	0	100.00	58.33	yes
BRCA	MUC6	breast cancer	0	1	0	11	8.33	8.33	yes
BRCA	S100A16	breast cancer	4	3	1	1	88.89	77.78	yes
BRCA	ZP2	breast cancer	0	1	2	8	27.27	9.09	yes
BRCA	C1QTNF3	breast cancer	0	0	0	10	0.00	0.00	no
BRCA	CCL14	breast cancer	0	2	3	5	50.00	20.00	yes
BRCA	CILP2	breast cancer	0	1	5	6	50.00	8.33	yes
BRCA	COL5A3	breast cancer	0	0	1	8	11.11	0.00	yes
BRCA	COL8A2	breast cancer	0	0	0	11	0.00	0.00	no
BRCA	LEP	breast cancer	0	1	6	5	58.33	8.33	yes
BRCA	MMRN1	breast cancer	0	6	5	0	100.00	54.55	yes
BRCA	PLXDC2	breast cancer	2	2	5	2	81.82	36.36	yes
BRCA	TNFAIP6	breast cancer	0	0	1	10	9.09	0.00	yes
BRCA	SEMA4F	breast cancer	0	0	2	10	16.67	0.00	yes
GBM or LGG	GPC2	glioma	0	1	5	3	66.67	11.11	yes
GBM or LGG	EMILIN3	glioma	0	0	0	10	0.00	0.00	no
GBM or LGG	MEGF8	glioma	0	0	1	10	9.09	0.00	yes
GBM or LGG	SEMA4D	glioma	0	8	4	0	100.00	66.67	yes
GBM or LGG	ADAMTS7	glioma	0	0	2	10	16.67	0.00	yes
GBM or LGG	C1QL2	glioma	4	5	3	0	100.00	75.00	yes
GBM or LGG	SRPX2	glioma	0	4	3	5	58.33	33.33	yes
GBM or LGG	BSPH1	glioma	0	0	0	12	0.00	0.00	no
GBM or LGG	C1QTNF2	glioma	0	0	1	10	9.09	0.00	yes
GBM or LGG	CCL27	glioma	0	0	0	12	0.00	0.00	no
GBM or LGG	EFEMP2	glioma	0	0	1	11	8.33	0.00	yes
GBM or LGG	EMILIN1	glioma	0	2	0	10	16.67	16.67	yes
GBM or LGG	PLXNA4	glioma	0	0	0	11	0.00	0.00	no
GBM or LGG	POMZP3	glioma	0	0	5	5	50.00	0.00	yes
GBM or LGG	VWA3B	glioma	0	0	0	12	0.00	0.00	no
GBM or LGG	IGFBPL1	glioma	0	0	0	12	0.00	0.00	no
GBM or LGG	MEGF9	glioma	0	5	3	4	66.67	41.67	yes
GBM or LGG	WNT8A	glioma	0	0	2	9	18.18	0.00	yes
GBM or LGG	VWC2L	glioma	0	0	0	12	0.00	0.00	no
GBM or LGG	C1QTNF9	glioma	0	0	0	12	0.00	0.00	no
GBM or LGG	VWA5B1	glioma	0	0	0	11	0.00	0.00	no
COAD or READ	ANXA10	colorectal cancer	0	0	0	9	0.00	0.00	no
COAD or READ	ISM2	colorectal cancer	1	2	2	5	50.00	30.00	yes
COAD or READ	LGALS4	colorectal cancer	2	6	3	1	91.67	66.67	yes
COAD or READ	MUC12	colorectal cancer	0	1	2	9	25.00	8.33	yes
COAD or READ	PCSK5	colorectal cancer	2	2	3	5	58.33	33.33	yes
COAD or READ	PRSS1	colorectal cancer	0	0	0	12	0.00	0.00	no
COAD or READ	SULF2	colorectal cancer	0	3	5	3	72.73	27.27	yes
COAD or READ	WNT11	colorectal cancer	0	0	0	10	0.00	0.00	no
COAD or READ	BMP4	colorectal cancer	0	0	4	6	40.00	0.00	yes
COAD or READ	GAS6	colorectal cancer	0	1	2	9	25.00	8.33	yes
COAD or READ	TNFSF13	colorectal cancer	1	7	4	0	100.00	66.67	yes
COAD or READ	CRELD2	colorectal cancer	0	0	0	11	0.00	0.00	no
COAD or READ	FASLG	colorectal cancer	0	1	0	11	8.33	8.33	yes
COAD or READ	IL24	colorectal cancer	0	5	6	0	100.00	45.45	yes
COAD or READ	IL7	colorectal cancer	10	2	0	0	100.00	100.00	yes
COAD or READ	PRL	colorectal cancer	0	0	0	11	0.00	0.00	no
COAD or READ	ZFP91	colorectal cancer	11	0	0	0	100.00	100.00	yes
COAD or READ	CXCL11	colorectal cancer	8	1	0	0	100.00	100.00	yes
STAD	ANXA10	stomach cancer	0	0	2	8	20.00	0.00	yes
STAD	ISM2	stomach cancer	0	0	0	10	0.00	0.00	no
STAD	LGALS4	stomach cancer	3	6	0	1	90.00	90.00	yes
STAD	MUC12	stomach cancer	0	0	0	12	0.00	0.00	no
STAD	PCSK5	stomach cancer	1	0	0	10	9.09	9.09	yes
STAD	PRSS1	stomach cancer	0	0	0	10	0.00	0.00	no
STAD	SULF2	stomach cancer	0	5	1	6	50.00	41.67	yes
STAD	WNT11	stomach cancer	0	0	0	12	0.00	0.00	no
STAD	BMP4	stomach cancer	0	0	0	12	0.00	0.00	no
STAD	GAS6	stomach cancer	0	0	1	10	9.09	0.00	yes
STAD	TNFSF13	stomach cancer	0	4	7	0	100.00	36.36	yes
STAD	CRELD2	stomach cancer	0	4	2	5	54.55	36.36	yes
STAD	FASLG	stomach cancer	0	1	1	10	16.67	8.33	yes
STAD	IL24	stomach cancer	0	1	4	3	62.50	12.5.2020	yes
STAD	IL7	stomach cancer	1	4	2	4	63.64	45.45	yes
STAD	PRL	stomach cancer	0	0	0	11	0.00	0.00	no
STAD	ZFP91	stomach cancer	11	0	0	0	100.00	100.00	yes
STAD	CXCL11	stomach cancer	0	8	2	2	83.33	66.67	yes
HNSC	SEMA4D	head and neck cancer	3	0	0	0	100.00	100.00	yes
HNSC	IL24	head and neck cancer	0	2	2	0	100.00	50.00	yes
HNSC	IL7	head and neck cancer	2	0	1	1	75.00	50.00	yes
HNSC	CLEC2D	head and neck cancer	0	0	3	1	75.00	0.00	yes
HNSC	COL19A1	head and neck cancer	1	1	2	0	100.00	50.00	yes
HNSC	CCL1	head and neck cancer	0	0	0	4	0.00	0.00	no
HNSC	IFNA1	head and neck cancer	0	0	0	3	0.00	0.00	no
HNSC	SERPINB10	head and neck cancer	0	0	0	4	0.00	0.00	no
HNSC	TCHHL1	head and neck cancer	0	0	0	3	0.00	0.00	no
HNSC	TGM1	head and neck cancer	0	0	2	2	50.00	0.00	yes
HNSC	SPAM1	head and neck cancer	0	0	0	3	0.00	0.00	no
HNSC	COL6A1	head and neck cancer	0	0	0	4	0.00	0.00	no
HNSC	PLXNA1	head and neck cancer	0	1	2	0	100.00	33.33	yes
HNSC	TNFSF4	head and neck cancer	0	2	0	2	50.00	50.00	yes
KICH or KIRC or KIRP	GAS6	renal cancer	0	0	0	12	0.00	0.00	no
KICH or KIRC or KIRP	ZFP91	renal cancer	12	0	0	0	100.00	100.00	yes
KICH or KIRC or KIRP	CLEC2D	renal cancer	0	0	5	7	41.67	0.00	yes
KICH or KIRC or KIRP	NRG4	renal cancer	0	1	9	2	83.33	8.33	yes
KICH or KIRC or KIRP	ANGPT4	renal cancer	7	4	0	0	100.00	100.00	yes
KICH or KIRC or KIRP	CTSD	renal cancer	2	2	6	2	83.33	33.33	yes
KICH or KIRC or KIRP	NODAL	renal cancer	0	4	4	4	66.67	33.33	yes
KICH or KIRC or KIRP	ACAN	renal cancer	0	0	0	12	0.00	0.00	no
KICH or KIRC or KIRP	LAMA5	renal cancer	0	0	0	10	0.00	0.00	no
KICH or KIRC or KIRP	PLOD3	renal cancer	0	0	11	1	91.67	0.00	yes
KICH or KIRC or KIRP	TNFSF14	renal cancer	0	0	5	7	41.67	0.00	yes
KICH or KIRC or KIRP	ANXA5	renal cancer	1	6	4	1	91.67	58.33	yes
KICH or KIRC or KIRP	EGLN1	renal cancer	0	8	3	1	91.67	66.67	yes
KICH or KIRC or KIRP	P4HA3	renal cancer	0	0	6	5	54.55	0.00	yes
KICH or KIRC or KIRP	PLXND1	renal cancer	0	1	1	10	16.67	8.33	yes
KICH or KIRC or KIRP	SERPINB9	renal cancer	0	0	1	10	9.09	0.00	yes
KICH or KIRC or KIRP	XCL2	renal cancer	0	1	0	9	10.00	10.00	yes
KICH or KIRC or KIRP	MMP24	renal cancer	0	0	2	9	18.18	0.00	yes
KICH or KIRC or KIRP	PF4	renal cancer	0	0	0	12	0.00	0.00	no
KICH or KIRC or KIRP	INSL5	renal cancer	0	0	0	12	0.00	0.00	no
KICH or KIRC or KIRP	PAPPA2	renal cancer	0	0	0	10	0.00	0.00	no
KICH or KIRC or KIRP	TSKU	renal cancer	0	3	8	1	91.67	25.00	yes
LIHC	PRG2	liver cancer	0	0	0	11	0.00	0.00	no
LIHC	CXCL12	liver cancer	0	1	6	5	58.33	8.33	yes
LIHC	IGF2	liver cancer	0	0	1	10	9.09	0.00	yes
LIHC	IGFBP1	liver cancer	0	0	0	11	0.00	0.00	no
LIHC	ITIH2	liver cancer	0	0	0	11	0.00	0.00	no
LIHC	INS	liver cancer	0	0	0	12	0.00	0.00	no
LIHC	MASP2	liver cancer	5	4	3	0	100.00	75.00	yes
LIHC	XCL1	liver cancer	1	0	1	10	16.67	8.33	yes
LUAD or LUSC	ZP4	lung cancer	0	0	0	11	0.00	0.00	no
LUAD or LUSC	SEMA4F	lung cancer	0	0	0	11	0.00	0.00	no
LUAD or LUSC	CCL27	lung cancer	0	0	0	11	0.00	0.00	no
LUAD or LUSC	CTSD	lung cancer	1	8	2	1	91.67	75.00	yes
LUAD or LUSC	SERPINB9	lung cancer	0	0	0	11	0.00	0.00	no
LUAD or LUSC	XCL2	lung cancer	0	2	5	5	58.33	16.67	yes
LUAD or LUSC	MMP24	lung cancer	0	1	2	8	27.27	9.09	yes
LUAD or LUSC	VWA5A	lung cancer	0	7	2	1	90.00	70.00	yes
LUAD or LUSC	CRLF3	lung cancer	0	1	3	7	36.36	9.09	yes
LUAD or LUSC	MUC21	lung cancer	0	0	0	10	0.00	0.00	no
LUAD or LUSC	CLEC4C	lung cancer	1	8	3	0	100.00	75.00	yes
LUAD or LUSC	IL16	lung cancer	0	0	0	10	0.00	0.00	no
LUAD or LUSC	SEMA3A	lung cancer	1	3	4	1	88.89	44.44	yes
LUAD or LUSC	SEMA4B	lung cancer	0	8	1	3	75.00	66.67	yes
LUAD or LUSC	ADAM17	lung cancer	2	5	3	2	83.33	58.33	yes
LUAD or LUSC	BDNF	lung cancer	0	0	0	12	0.00	0.00	no
LUAD or LUSC	SFTPA2	lung cancer	4	2	0	6	50.00	50.00	yes
LUAD or LUSC	ADAMTS19	lung cancer	0	0	1	11	8.33	0.00	yes
LUAD or LUSC	HTRA4	lung cancer	0	0	0	12	0.00	0.00	no
LUAD or LUSC	NTN3	lung cancer	0	0	2	10	16.67	0.00	yes
LUAD or LUSC	SEMA4C	lung cancer	0	2	1	9	25.00	16.67	yes
OV	VWA5B1	ovarian cancer	0	0	0	12	0.00	0.00	no
OV	NTN3	ovarian cancer	0	0	2	9	18.18	0.00	yes
PCPG	VWA5B1	carcinoid	0	0	0	3	0.00	0.00	no
PCPG	ANXA7	carcinoid	0	3	0	1	75.00	75.00	yes
PCPG	PLXNB1	carcinoid	0	3	1	0	100.00	75.00	yes
PCPG	LOXL3	carcinoid	0	0	0	3	0.00	0.00	no
SKCM	ZFP91	melanoma	9	2	0	0	100.00	100.00	yes
SKCM	EGLN1	melanoma	7	5	0	0	100.00	100.00	yes
SKCM	ADAM17	melanoma	0	3	7	2	83.33	25.00	yes
SKCM	LOXL3	melanoma	0	1	0	10	9.09	9.09	yes
SKCM	FST	melanoma	0	0	0	12	0.00	0.00	no
SKCM	LGI4	melanoma	0	3	5	2	80.00	30.00	yes
SKCM	SPP1	melanoma	1	3	3	4	63.64	36.36	yes
SKCM	PLXNC1	melanoma	0	0	0	11	0.00	0.00	no
SKCM	FLG2	melanoma	0	1	3	8	33.33	8.33	yes
SKCM	FREM2	melanoma	0	7	4	0	100.00	63.64	yes
SKCM	HMCN1	melanoma	1	3	3	5	58.33	33.33	yes
SKCM	NGLY1	melanoma	2	7	2	0	100.00	81.82	yes
SKCM	SDC3	melanoma	0	0	5	7	41.67	0.00	yes
SKCM	TIMP2	melanoma	0	3	6	3	75.00	25.00	yes
SKCM	ANXA6	melanoma	0	1	5	6	50.00	8.33	yes
SKCM	ELSPBP1	melanoma	0	0	2	9	18.18	0.00	yes
THCA	MEGF9	thyroid cancer	0	2	2	0	100.00	50.00	yes
THCA	CRELD2	thyroid cancer	0	0	2	2	50.00	0.00	yes
THCA	PLXND1	thyroid cancer	0	0	0	4	0.00	0.00	no
THCA	WNT4	thyroid cancer	0	3	0	1	75.00	75.00	yes
THCA	IGFBP6	thyroid cancer	0	2	2	0	100.00	50.00	yes
THCA	PLXNB2	thyroid cancer	0	1	3	0	100.00	25.00	yes
THCA	LTBP4	thyroid cancer	0	1	2	1	75.00	25.00	yes
UCEC or UCS	GPC2	cervical cancer	0	2	8	2	83.33	16.67	yes
UCEC or UCS	GPC2	endometrial cancer	0	1	7	4	66.67	8.33	yes
UCEC or UCS	SEMA4D	cervical cancer	8	4	0	0	100.00	100.00	yes
UCEC or UCS	SEMA4D	endometrial cancer	10	0	1	0	100.00	90.91	yes
UCEC or UCS	CRELD2	cervical cancer	0	0	0	12	0.00	0.00	no
UCEC or UCS	CRELD2	endometrial cancer	0	0	0	10	0.00	0.00	no
UCEC or UCS	PRL	cervical cancer	0	0	0	12	0.00	0.00	no
UCEC or UCS	PRL	endometrial cancer	0	0	0	12	0.00	0.00	no
UCEC or UCS	INSL5	cervical cancer	0	0	0	10	0.00	0.00	no
UCEC or UCS	INSL5	endometrial cancer	0	0	0	11	0.00	0.00	no
UCEC or UCS	FGF18	cervical cancer	0	0	1	11	8.33	0.00	yes
UCEC or UCS	FGF18	endometrial cancer	0	0	0	12	0.00	0.00	no
UCEC or UCS	GDF11	cervical cancer	0	0	0	10	0.00	0.00	no
UCEC or UCS	GDF11	endometrial cancer	0	0	0	12	0.00	0.00	no
UCEC or UCS	IL12A	cervical cancer	0	1	7	2	80.00	10.00	yes
UCEC or UCS	IL12A	endometrial cancer	4	5	1	1	90.91	81.82	yes
UCEC or UCS	ADAMTS6	cervical cancer	0	0	0	12	0.00	0.00	no
UCEC or UCS	ADAMTS6	endometrial cancer	0	0	1	9	10.00	0.00	yes
UCEC or UCS	MDK	cervical cancer	3	4	2	3	75.00	58.33	yes
UCEC or UCS	MDK	endometrial cancer	8	2	1	1	91.67	83.33	yes
UCEC or UCS	CSH1	cervical cancer	0	0	0	12	0.00	0.00	no
UCEC or UCS	CSH1	endometrial cancer	0	0	0	12	0.00	0.00	no

## Sheet: Supplementary Table 3
Supplementary Table 3. Comparison of prognostic genes in our analysis and in The Human Protein Atlas (THPA) database.
Tumor type	Tumor subtype	Landmark matrisome gene	Prognostic indicator	Prognostic assessment in THPA
BRCA	BRCA Lumb	MATN3	age-dependent	not prognostic in THPA
BRCA	BRCA Basal	PRG2	age-independent	not prognostic in THPA
HNSC	HNSC Atypical	CLECD2	age-independent	prognostic in THPA
HNSC	HNSC Atypical	COL19A1	age-independent	prognostic in THPA
LIHC	LIHC iCluster 2	F9	age-independent	not prognostic in THPA
SKCM	SKCM Triple WT	ELSPBP1	age-dependent	prognostic in THPA
SKCM	SKCM RAS hotspot mutants	FLG2	age-dependent	prognostic in THPA
STAD	GI.CIN	ANXA10	age-dependent	prognostic in THPA
STAD	GI.GS	BMP4	age-independent	not prognostic in THPA
STAD	GI.HM-InDel	CLRELD2	age-dependent	prognostic in THPA
STAD	GI.CIN	ISM2	age-dependent	not prognostic in THPA
STAD	GI.CIN	LGALS4	age-dependent	prognostic in THPA
STAD	GI.CIN	MUC12	age-dependent	not prognostic in THPA
STAD	GI.CIN	PCSK5	age-dependent	prognostic in THPA
STAD	GI.CIN	PRSS1	age-dependent	not prognostic in THPA
STAD	GI.CIN	SFTA2	age-dependent	not prognostic in THPA
STAD	GI.CIN	WNT11	age-dependent	not prognostic in THPA
